# Supplementary material for: Selective reduction of visceral adipose tissue with injectable ice slurry
Source: Sci Rep. 2023 Sep 28;13:16350. doi: 10.1038/s41598-023-43220-9 (PMC10539385; doi:10.1038/s41598-023-43220-9)
Supplement: Supplementary file 5 — Supplementary Information 5. [file 41598_2023_43220_MOESM5_ESM.xlsx]

## Sheet: Cene_D1_vs_Ctrl
	Gene	baseMean	log2FoldChange	StdErr	stat	pvalue	padj	ENTREZID	SYMBOL
1	ENSRNOG00000010663	268.105	-3.23672	0.523361	-6.18449	6.23e-10	9.42e-06	501047	Col6a5
2	ENSRNOG00000025074	75.9057	-3.08895	0.561674	-5.49954	3.81e-08	0.000287989	24367	Fgg
3	ENSRNOG00000003059	95.4572	-1.56794	0.296487	-5.28838	1.23e-07	0.000466642	304802	Optc
4	ENSRNOG00000011107	286.828	2.50357	0.469312	5.33455	9.58e-08	0.000466642	25204	Pcsk1
5	ENSRNOG00000014117	11588.2	2.09436	0.405916	5.15959	2.47e-07	0.00065388	24451	Hmox1
6	ENSRNOG00000014956	1520.77	1.74329	0.338451	5.1508	2.59e-07	0.00065388	316519	Slc11a1
7	ENSRNOG00000055078	4697.2	-1.29073	0.256244	-5.03711	4.73e-07	0.00102126	24307	Cyp4b1
8	ENSRNOG00000028015	2102.54	1.54257	0.318936	4.83663	1.32e-06	0.00221946	360918	Pf4
9	ENSRNOG00000030447	184.36	-0.879366	0.181317	-4.84989	1.24e-06	0.00221946	100364191	LOC100364191
10	ENSRNOG00000002792	81.6761	2.58559	0.562898	4.59336	4.36e-06	0.00599777	114105	Cxcl2
11	ENSRNOG00000007335	625.518	-2.59648	0.563507	-4.60771	4.07e-06	0.00599777	29397	Ccl11
12	ENSRNOG00000002227	590.033	1.82094	0.401267	4.53797	5.68e-06	0.00715956	64030	Kit
13	ENSRNOG00000013973	498.609	-2.04083	0.454093	-4.49431	6.98e-06	0.00812111	170496	Lcn2
14	ENSRNOG00000056553	229.562	-1.92575	0.44086	-4.36818	1.25e-05	0.0135362	314264	Rdh12
15	ENSRNOG00000060179	908.105	-1.38482	0.318564	-4.34708	1.38e-05	0.0139119	25236	Gpc3
16	ENSRNOG00000020948	567.667	-1.27883	0.296253	-4.3167	1.58e-05	0.0149727	56813	Pth1r
17	ENSRNOG00000002385	5267.28	1.86234	0.437875	4.25314	2.11e-05	0.0177135	289104	Prg4
18	ENSRNOG00000037097	32.4972	-2.38281	0.559594	-4.25811	2.06e-05	0.0177135	171059	Wfdc18
19	ENSRNOG00000027433	1987.18	1.34648	0.318521	4.2273	2.37e-05	0.0188289	100910708	LOC100910708
20	ENSRNOG00000014610	6557.06	1.38902	0.331805	4.18624	2.84e-05	0.0214495	81641	Anpep
21	ENSRNOG00000016945	589.856	-2.16199	0.520186	-4.15618	3.24e-05	0.0233092	29692	Pla2g2a
22	ENSRNOG00000004650	52.2302	-1.74748	0.423325	-4.128	3.66e-05	0.0251173	79146	Begain
23	ENSRNOG00000005109	47.091	-2.09841	0.511471	-4.10271	4.08e-05	0.0251173	680110	Rprm
24	ENSRNOG00000008365	135.156	-1.11226	0.270942	-4.10515	4.04e-05	0.0251173	100361765	Hoxb2
25	ENSRNOG00000013694	1877.72	-0.746905	0.182221	-4.09889	4.15e-05	0.0251173	311836	Ntng2
26	ENSRNOG00000001302	429.369	-1.1899	0.294117	-4.04569	5.22e-05	0.0263043	25369	Adora2a
27	ENSRNOG00000002950	768.466	0.957033	0.236162	4.05245	5.07e-05	0.0263043	304663	Lyl1
28	ENSRNOG00000029698	2508.88	-1.20433	0.295594	-4.07425	4.62e-05	0.0263043	64534	Pim3
29	ENSRNOG00000049280	426.102	1.93307	0.477122	4.05153	5.09e-05	0.0263043	408224	Slpil3
30	ENSRNOG00000058340	939.139	-2.12574	0.525181	-4.04764	5.17e-05	0.0263043	683720	Krt79
31	ENSRNOG00000011820	268.181	1.46352	0.364671	4.01327	5.99e-05	0.0289268	56780	Acp3
32	ENSRNOG00000017496	2511.17	-1.09414	0.27298	-4.00815	6.12e-05	0.0289268	25275	Cnp
33	ENSRNOG00000012083	221.024	-1.61143	0.403514	-3.99349	6.51e-05	0.0289653	303692	St6galnac2
34	ENSRNOG00000026336	121.709	-1.46174	0.36557	-3.99852	6.37e-05	0.0289653	290877	Tmem255b
35	ENSRNOG00000026128	1547.11	-1.03754	0.260681	-3.98013	6.89e-05	0.0297674	362988	Cpne8
36	ENSRNOG00000016587	4609.95	0.719245	0.181221	3.96889	7.22e-05	0.0303393	25338	Ninj1
37	ENSRNOG00000008816	44762.8	1.66052	0.419658	3.95685	7.59e-05	0.0310475	113955	Gpnmb
38	ENSRNOG00000001001	2666.26	-2.03975	0.518169	-3.93645	8.27e-05	0.0320737	246250	Retn
39	ENSRNOG00000064524	715.797	1.04056	0.264218	3.93825	8.21e-05	0.0320737	NA	NA
40	ENSRNOG00000005660	74.5281	-2.19368	0.558373	-3.9287	8.54e-05	0.0322964	500638	Fam110c
41	ENSRNOG00000015416	3115.02	-1.42492	0.363425	-3.92082	8.82e-05	0.0323383	363227	Nabp1
42	ENSRNOG00000046699	2782.81	1.87257	0.483401	3.87374	0.000107179	0.0377021	84386	Slpi
43	ENSRNOG00000005650	454.341	2.17231	0.563624	3.85419	0.000116115	0.0390302	94203	Pgf
44	ENSRNOG00000000907	1415.15	0.730701	0.189902	3.84778	0.000119192	0.0391933	29624	Alox5ap
45	ENSRNOG00000000312	935.09	0.502539	0.13117	3.8312	0.000127522	0.0407897	309855	Fig4
46	ENSRNOG00000003866	986.555	1.85216	0.484554	3.82241	0.000132156	0.0407897	60628	Cxcr4
47	ENSRNOG00000014948	109.292	1.00974	0.263995	3.82486	0.000130849	0.0407897	171493	Osgin1
48	ENSRNOG00000043098	7784.39	-1.63406	0.428048	-3.81746	0.000134833	0.0407897	689415	Mt2A
49	ENSRNOG00000012946	939.731	0.867171	0.228956	3.7875	0.000152173	0.0451327	310756	Mov10
50	ENSRNOG00000019048	7887.02	-1.1888	0.315698	-3.76563	0.000166131	0.0454201	24787	Sod2
51	ENSRNOG00000026455	2103.07	-1.18435	0.314581	-3.76484	0.000166658	0.0454201	363159	Gpd1l
52	ENSRNOG00000029508	326.919	1.81571	0.482568	3.7626	0.000168156	0.0454201	408229	Slpil2
53	ENSRNOG00000029508	326.919	1.81571	0.482568	3.7626	0.000168156	0.0454201	103694893	LOC103694893
54	ENSRNOG00000030715	8695.59	1.05299	0.279574	3.7664	0.000165617	0.0454201	155012	Cfh
55	ENSRNOG00000012536	798.578	-0.458307	0.122186	-3.75089	0.00017621	0.0459544	353229	Sgms1
56	ENSRNOG00000029535	413.764	-1.14611	0.305275	-3.75437	0.000173775	0.0459544	680451	Nrbp2
57	ENSRNOG00000010497	34.5023	1.966	0.526143	3.73662	0.000186509	0.0478159	298077	RGD1305807
58	ENSRNOG00000022267	25.173	-1.51656	0.406414	-3.73156	0.000190301	0.0479749	302405	Pabpc1l2a
59	ENSRNOG00000016302	34.5603	1.31944	0.354226	3.72485	0.000195428	0.0484597	309387	Cnnm1
60	ENSRNOG00000009921	16.6356	-1.96368	0.536795	-3.65816	0.00025403	0.0619751	299276	Serpina3m
61	ENSRNOG00000029768	237.35	2.03078	0.556284	3.65062	0.000261604	0.0628099	287562	Ccl12
62	ENSRNOG00000012989	84.2897	1.62264	0.448307	3.61949	0.000295183	0.0675493	313057	Serinc2
63	ENSRNOG00000014375	50.3131	-1.81044	0.500677	-3.61599	0.000299207	0.0675493	313058	Adgrb2
64	ENSRNOG00000015353	85.624	-1.77493	0.489615	-3.62516	0.000288786	0.0675493	85266	Prss12
65	ENSRNOG00000056889	939.395	0.353473	0.0976982	3.61801	0.000296879	0.0675493	65081	Vps33a
66	ENSRNOG00000045738	289.977	1.54086	0.426617	3.61182	0.00030406	0.0676355	29223	Ak4
67	ENSRNOG00000008855	47.3111	1.80654	0.501552	3.6019	0.000315899	0.0692505	394266	Gjb2
68	ENSRNOG00000028043	271.392	1.98278	0.551295	3.59659	0.000322415	0.0696693	171551	Cxcl3
69	ENSRNOG00000003291	1582.8	1.20798	0.33657	3.5891	0.000331824	0.0706924	289185	Creg1
70	ENSRNOG00000056728	4342.21	0.467332	0.131202	3.56192	0.000368148	0.0773417	24377	G6pd
71	ENSRNOG00000003496	1617.9	1.20492	0.338694	3.55755	0.000374332	0.0775637	304645	Tbc1d9
72	ENSRNOG00000009205	1824.2	-1.0532	0.297993	-3.53431	0.000408842	0.0813834	362051	Lmo4
73	ENSRNOG00000021513	45.7697	-1.74649	0.494709	-3.53035	0.000415011	0.0813834	311169	Rtn4rl2
74	ENSRNOG00000038459	445.55	-1.06124	0.300655	-3.52977	0.000415918	0.0813834	691171	Ulk3
75	ENSRNOG00000055564	2254.28	-1.43849	0.407806	-3.5274	0.000419669	0.0813834	499839	RGD1564664
76	ENSRNOG00000049282	199.778	1.638	0.465194	3.5211	0.000429759	0.0822853	363938	Oas2
77	ENSRNOG00000051905	31.6685	1.67348	0.476881	3.50922	0.00044943	0.0849759	114487	Wnt2
78	ENSRNOG00000010914	334.889	-0.765733	0.218701	-3.50127	0.00046304	0.086179	362756	Pigh
79	ENSRNOG00000013165	721.134	-0.394908	0.112866	-3.4989	0.000467188	0.086179	54400	Bet1l
80	ENSRNOG00000050848	9.88165	-1.95804	0.562282	-3.48231	0.000497102	0.0895138	687424	Dtx1
81	ENSRNOG00000007818	954.348	0.720757	0.207846	3.46775	0.000524841	0.0911189	315054	Slc45a4
82	ENSRNOG00000008345	777.699	0.59562	0.172126	3.46037	0.000539442	0.0911189	295586	Clcn6
83	ENSRNOG00000009425	761.61	-1.35443	0.39178	-3.45711	0.000546009	0.0911189	29348	Fgf7
84	ENSRNOG00000010877	1317.01	-0.831893	0.240813	-3.45451	0.000551285	0.0911189	367083	Alg9
85	ENSRNOG00000013515	213.227	-1.69374	0.492539	-3.4388	0.000584292	0.0911189	116680	Ptpru
86	ENSRNOG00000014516	3022.1	-0.891373	0.258109	-3.45347	0.00055342	0.0911189	316325	Hs6st1
87	ENSRNOG00000016460	11465.5	-1.66857	0.485611	-3.43601	0.000590351	0.0911189	24854	Clu
88	ENSRNOG00000017277	1196.88	1.17706	0.341539	3.44635	0.000568219	0.0911189	171064	Igsf6
89	ENSRNOG00000021745	18.6851	-1.39797	0.405352	-3.44879	0.000563106	0.0911189	365748	Bhlhe22
90	ENSRNOG00000031834	157.135	-1.79161	0.521132	-3.43792	0.000586194	0.0911189	296469	Nkain4
91	ENSRNOG00000037148	1607.9	1.05936	0.305921	3.46284	0.000534504	0.0911189	56826	Adap2
92	ENSRNOG00000042467	587.188	0.424806	0.123561	3.43802	0.000585977	0.0911189	362556	Ttc4
93	ENSRNOG00000055111	7.15776	1.94173	0.561561	3.45773	0.000544744	0.0911189	100364016	LOC100364016
94	ENSRNOG00000058856	36.6586	-1.14099	0.330993	-3.44718	0.000566467	0.0911189	688621	Tslp
95	ENSRNOG00000010302	28.3592	-1.84082	0.536666	-3.4301	0.00060335	0.0919148	303382	Rasl10b
96	ENSRNOG00000011984	172.275	-1.61502	0.471103	-3.42817	0.000607661	0.0919148	306748	Cxcl14
97	ENSRNOG00000002418	1085.31	1.36796	0.404787	3.37946	0.000726286	0.0979937	81809	Tgfb2
98	ENSRNOG00000003283	985.213	0.893196	0.264651	3.375	0.000738169	0.0979937	360872	Rcsd1
99	ENSRNOG00000005888	80.5383	1.02747	0.304047	3.3793	0.000726696	0.0979937	296074	Fsip1
100	ENSRNOG00000008113	720.42	1.3363	0.395819	3.37604	0.000735374	0.0979937	500552	RGD1561149
101	ENSRNOG00000008243	467.283	-1.27613	0.377656	-3.37908	0.000727285	0.0979937	311168	Slc43a1
102	ENSRNOG00000011205	132.999	1.54132	0.454871	3.38847	0.000702845	0.0979937	25542	Ccl3
103	ENSRNOG00000013674	180.46	-1.26526	0.372216	-3.39926	0.000675688	0.0979937	291445	Megf10
104	ENSRNOG00000015078	6559.28	-0.74417	0.220043	-3.38193	0.000719777	0.0979937	361673	Ifitm3
105	ENSRNOG00000015297	357.091	1.18941	0.35203	3.37873	0.000728211	0.0979937	301232	RGD1561662
106	ENSRNOG00000019859	4378.7	-1.15973	0.342897	-3.38215	0.000719216	0.0979937	361401	Pla2g15
107	ENSRNOG00000020563	1223.57	1.82296	0.539038	3.38187	0.000719938	0.0979937	25627	Cma1
108	ENSRNOG00000025997	888.516	-0.467514	0.138011	-3.38751	0.000705299	0.0979937	311903	Mrrf
109	ENSRNOG00000027855	25.5346	1.50944	0.447262	3.37485	0.000738548	0.0979937	365183	Fcar
110	ENSRNOG00000050509	566.987	1.54723	0.456185	3.39168	0.000694654	0.0979937	680609	Ebi3
111	ENSRNOG00000059753	103.802	-1.8139	0.538704	-3.36716	0.000759456	0.0998916	25623	Gys2
112	ENSRNOG00000006302	1277.06	0.705203	0.209679	3.36325	0.000770314	0.100446	25283	Gclc
113	ENSRNOG00000010635	10579.7	-1.36572	0.406576	-3.35908	0.000782023	0.101044	360622	Igfbp4
114	ENSRNOG00000016685	25.4646	-1.88638	0.561944	-3.35688	0.00078826	0.101044	25726	Mc5r
115	ENSRNOG00000002488	1245.13	0.889701	0.265383	3.35252	0.000800801	0.101777	170501	Galnt10
116	ENSRNOG00000004448	478.488	-1.8004	0.537935	-3.34687	0.000817291	0.101777	314800	Acss3
117	ENSRNOG00000004757	261.137	-1.19666	0.358006	-3.34258	0.000830038	0.101777	117582	Tmem158
118	ENSRNOG00000019205	1211.09	-0.682425	0.204362	-3.33929	0.000839936	0.101777	84470	Gnpat
119	ENSRNOG00000029543	276.119	-1.25587	0.376132	-3.33891	0.000841073	0.101777	83681	Cish
120	ENSRNOG00000039390	1379.46	1.15514	0.345145	3.34681	0.000817458	0.101777	500973	Slc37a2
121	ENSRNOG00000019413	291.514	0.789989	0.237324	3.32874	0.000872403	0.10473	308865	Atg16l2
122	ENSRNOG00000020318	414.172	0.404704	0.121675	3.32612	0.000880643	0.104887	308576	Pnkp
123	ENSRNOG00000011964	540.943	-0.930606	0.28003	-3.32324	0.000889777	0.104904	299196	Abcd4
124	ENSRNOG00000004062	87.296	-1.86396	0.563461	-3.30806	0.000939445	0.106045	24235	C4bpa
125	ENSRNOG00000013190	2600.21	0.705853	0.21319	3.3109	0.000929955	0.106045	292306	Rnaset2
126	ENSRNOG00000047873	117.905	0.668584	0.201856	3.31218	0.000925715	0.106045	687022	Sec22c
127	ENSRNOG00000004899	195.068	-0.755055	0.229465	-3.2905	0.00100008	0.108924	83588	Kcns3
128	ENSRNOG00000012208	743.451	1.39762	0.424309	3.29386	0.000988206	0.108924	25713	Itgb7
129	ENSRNOG00000017431	2070.98	0.825876	0.25116	3.28824	0.00100816	0.108924	307907	RGD1304884
130	ENSRNOG00000017849	656.003	0.398987	0.121098	3.29476	0.000985069	0.108924	117026	Apbb3
131	ENSRNOG00000019661	140.934	1.54688	0.470304	3.2891	0.00100507	0.108924	29455	Gdf15
132	ENSRNOG00000040287	3421.82	-1.60387	0.486946	-3.29374	0.000988654	0.108924	25426	Cyp1b1
133	ENSRNOG00000011316	72.1303	1.63738	0.498338	3.28568	0.00101738	0.108925	498533	Fam167a
134	ENSRNOG00000012956	12157.2	-0.928379	0.28268	-3.2842	0.00102272	0.108925	56083	Tgm2
135	ENSRNOG00000017243	4556.34	-1.68286	0.512886	-3.28115	0.00103385	0.108925	84480	Bnip3
136	ENSRNOG00000047213	2535.73	0.760227	0.231755	3.2803	0.00103696	0.108925	683570	Gnpda1
137	ENSRNOG00000011895	435.113	0.934263	0.28506	3.27743	0.00104758	0.10928	691143	LOC691143
138	ENSRNOG00000001158	2829.93	-1.21965	0.372676	-3.27267	0.00106536	0.109456	85264	Abcg1
139	ENSRNOG00000004249	1621.66	1.05924	0.32499	3.25931	0.00111683	0.109456	317468	Tlr7
140	ENSRNOG00000007422	860.763	0.489994	0.150343	3.25917	0.0011174	0.109456	296603	Vav2
141	ENSRNOG00000007637	1561.83	-1.49037	0.457567	-3.25716	0.00112531	0.109456	313339	Acer2
142	ENSRNOG00000020297	961.387	0.66599	0.204494	3.25677	0.00112687	0.109456	499653	Gon4l
143	ENSRNOG00000020552	222.931	1.77945	0.546387	3.25675	0.00112697	0.109456	25445	Fosl1
144	ENSRNOG00000024986	78.8188	-1.84001	0.563652	-3.26445	0.00109678	0.109456	500152	Mmrn1
145	ENSRNOG00000032472	276.315	-1.59062	0.48848	-3.25627	0.00112886	0.109456	266735	Adgrg2
146	ENSRNOG00000036603	294.124	1.34453	0.412576	3.25886	0.00111863	0.109456	294090	Ifit1bl
147	ENSRNOG00000056746	40.1741	-1.05311	0.322035	-3.27016	0.00107488	0.109456	310588	Tchh
148	ENSRNOG00000056955	67.7746	-1.5338	0.469228	-3.26877	0.00108017	0.109456	304537	Bicdl1
149	ENSRNOG00000019147	9938.69	-0.820785	0.252562	-3.24984	0.00115471	0.110051	296655	Stom
150	ENSRNOG00000054118	1114.98	0.405633	0.124796	3.25038	0.00115252	0.110051	361301	Tpgs2
151	ENSRNOG00000054954	339.556	1.33992	0.412369	3.24932	0.00115683	0.110051	65146	Lilrb2
152	ENSRNOG00000036677	465.2	1.649	0.508753	3.24126	0.00119004	0.112503	80878	Slc16a3
153	ENSRNOG00000005451	28.0369	1.7362	0.537024	3.233	0.00122497	0.113694	117253	Dnah11
154	ENSRNOG00000023830	1806.24	0.771681	0.238692	3.23295	0.00122518	0.113694	171575	Dnase2
155	ENSRNOG00000049629	56.0051	-1.32271	0.409008	-3.23395	0.00122091	0.113694	682105	Reep2
156	ENSRNOG00000017672	1975.68	-1.50097	0.465185	-3.22661	0.00125265	0.115534	191574	Akr1c14
157	ENSRNOG00000006420	271.44	0.516221	0.160313	3.22009	0.00128151	0.116179	366262	Rbm38
158	ENSRNOG00000013707	401.498	0.78588	0.243854	3.22274	0.00126969	0.116179	305938	Spata13
159	ENSRNOG00000055408	122.048	-0.921847	0.286303	-3.21983	0.00128268	0.116179	366959	Gcat
160	ENSRNOG00000005772	996.395	1.09371	0.34072	3.21	0.00132737	0.11951	362540	Hacd4
161	ENSRNOG00000002797	27.1724	-1.66227	0.518308	-3.20711	0.00134076	0.120002	260430	Gpr156
162	ENSRNOG00000003028	84.797	1.57644	0.493048	3.19733	0.00138707	0.121697	287845	Dnah17
163	ENSRNOG00000015495	218.871	0.66121	0.206865	3.19633	0.00139188	0.121697	306000	Slc25a37
164	ENSRNOG00000016437	31.5023	-1.68865	0.527998	-3.19822	0.00138279	0.121697	116467	Tm4sf4
165	ENSRNOG00000019340	952.307	0.667419	0.209079	3.19219	0.001412	0.122045	311573	Cep250
166	ENSRNOG00000054770	1691.05	-1.27334	0.398717	-3.19358	0.00140519	0.122045	362757	Rdh11
167	ENSRNOG00000000428	11.5458	-1.69157	0.541026	-3.12659	0.00176846	0.127361	24298	Cyp21a1
168	ENSRNOG00000000956	113.027	-1.10373	0.350536	-3.1487	0.00163997	0.127361	304268	Rasl11a
169	ENSRNOG00000001270	1254.57	1.03386	0.330443	3.1287	0.00175581	0.127361	304485	Hvcn1
170	ENSRNOG00000002050	11879.8	-0.73909	0.236665	-3.12294	0.00179057	0.127361	289560	Igfbp7
171	ENSRNOG00000002832	239.736	-0.976825	0.312907	-3.12177	0.00179765	0.127361	259248	Slc16a2
172	ENSRNOG00000005749	217.475	0.968716	0.309925	3.12564	0.00177416	0.127361	315112	Foxred2
173	ENSRNOG00000008239	425.707	-0.600415	0.189035	-3.17621	0.00149213	0.127361	445541	Repin1
174	ENSRNOG00000009331	1955.14	0.988165	0.312543	3.16169	0.00156856	0.127361	25734	Hck
175	ENSRNOG00000009506	439.37	0.678052	0.214623	3.15926	0.00158168	0.127361	64046	Mre11
176	ENSRNOG00000009694	459.411	-1.43611	0.460012	-3.1219	0.00179688	0.127361	25296	Bmp4
177	ENSRNOG00000010556	44.6511	0.983658	0.315299	3.11976	0.00180999	0.127361	361938	Intu
178	ENSRNOG00000010807	2096.16	-0.629132	0.201288	-3.12553	0.00177487	0.127361	54322	Cox6c
179	ENSRNOG00000011406	147.038	1.30883	0.418571	3.12691	0.00176652	0.127361	116637	Ccl4
180	ENSRNOG00000011557	422.15	1.4738	0.470124	3.13491	0.00171905	0.127361	116547	S100a8
181	ENSRNOG00000012007	1188.95	0.682076	0.217017	3.14296	0.00167246	0.127361	291840	Slc38a7
182	ENSRNOG00000012036	1354.11	-1.56142	0.495863	-3.1489	0.00163888	0.127361	116548	Pcsk5
183	ENSRNOG00000016117	5313.31	0.83609	0.266175	3.14113	0.00168299	0.127361	309499	Myof
184	ENSRNOG00000016148	331.517	0.916297	0.291627	3.14202	0.00167787	0.127361	300126	Gtse1
185	ENSRNOG00000016752	5107.1	-1.13251	0.356896	-3.17321	0.00150765	0.127361	171547	Crispld2
186	ENSRNOG00000017037	108.184	0.830575	0.26247	3.16446	0.00155373	0.127361	500572	Otud3
187	ENSRNOG00000017259	1028.16	0.92385	0.296134	3.11971	0.0018103	0.127361	360962	Tacc3
188	ENSRNOG00000018225	2445.07	-0.723816	0.231463	-3.12714	0.00176516	0.127361	362246	Tp53inp2
189	ENSRNOG00000019574	530.605	0.39418	0.12522	3.1479	0.00164447	0.127361	294009	Cuedc2
190	ENSRNOG00000021524	310.962	-1.58468	0.501133	-3.16219	0.00156588	0.127361	288271	Mrap
191	ENSRNOG00000022099	72.1407	1.46374	0.462196	3.16692	0.00154062	0.127361	365377	Trim72
192	ENSRNOG00000024435	223.634	-1.35343	0.431944	-3.13334	0.0017283	0.127361	288611	Galnt17
193	ENSRNOG00000029941	7855.3	-0.645009	0.203602	-3.16799	0.00153495	0.127361	266668	Grina
194	ENSRNOG00000033564	25959.4	-1.54007	0.489765	-3.14452	0.0016636	0.127361	54249	Cfd
195	ENSRNOG00000037518	180.839	-0.705096	0.222985	-3.16208	0.00156644	0.127361	500536	Hyi
196	ENSRNOG00000047045	1037.65	-0.68534	0.219296	-3.12518	0.00177697	0.127361	499125	Sdhaf1
197	ENSRNOG00000047045	1037.65	-0.68534	0.219296	-3.12518	0.00177697	0.127361	100912030	LOC100912030
198	ENSRNOG00000047045	1037.65	-0.68534	0.219296	-3.12518	0.00177697	0.127361	108348111	LOC108348111
199	ENSRNOG00000049442	76.284	-1.191	0.380597	-3.12929	0.00175228	0.127361	50718	Rps28-ps1
200	ENSRNOG00000050860	12.7388	-1.75001	0.555583	-3.14986	0.00163349	0.127361	83569	Abcb11
201	ENSRNOG00000058653	66.9131	-1.66177	0.52996	-3.13565	0.00171476	0.127361	689963	Tmem52b
202	ENSRNOG00000059207	214.735	1.29383	0.408893	3.16422	0.00155501	0.127361	494202	Oas3
203	ENSRNOG00000007332	98.2375	1.13593	0.364862	3.11332	0.00184998	0.128361	171044	Sstr3
204	ENSRNOG00000027742	289.138	-1.75344	0.563053	-3.11417	0.00184464	0.128361	311827	Adamtsl2
205	ENSRNOG00000055382	42.7682	-1.72356	0.553595	-3.1134	0.00184947	0.128361	84390	Hcn1
206	ENSRNOG00000010680	39.7999	-1.33426	0.429391	-3.10733	0.00188787	0.128834	690752	Med12l
207	ENSRNOG00000011142	2933.78	-0.798187	0.2567	-3.10942	0.00187455	0.128834	80773	Cyb5b
208	ENSRNOG00000013102	4247.17	-0.761813	0.245142	-3.10764	0.00188585	0.128834	64467	Entpd2
209	ENSRNOG00000002413	512.802	-0.950238	0.307092	-3.09432	0.00197268	0.129866	317322	Gpc4
210	ENSRNOG00000002468	11.3027	1.7123	0.553436	3.09395	0.00197509	0.129866	25567	Tnr
211	ENSRNOG00000003064	649.622	1.0324	0.333414	3.09644	0.00195857	0.129866	81506	Bst1
212	ENSRNOG00000003428	1016.98	0.780048	0.251896	3.0967	0.00195686	0.129866	360921	Rufy3
213	ENSRNOG00000012954	433.969	0.527421	0.170536	3.09273	0.00198327	0.129866	500255	Eefsec
214	ENSRNOG00000017403	672.232	0.865045	0.279147	3.09889	0.00194249	0.129866	499264	Apobr
215	ENSRNOG00000019604	1382.97	0.570029	0.184148	3.09549	0.00196487	0.129866	25097	Pld2
216	ENSRNOG00000027811	4665.84	1.45801	0.470626	3.09802	0.00194818	0.129866	292594	Lilrb4
217	ENSRNOG00000061102	367.411	-0.783157	0.25285	-3.09732	0.00195277	0.129866	171152	Taf9b
218	ENSRNOG00000002001	4559.85	0.526698	0.170636	3.08667	0.00202412	0.130266	29491	Itsn1
219	ENSRNOG00000008401	1083.42	-0.910647	0.295263	-3.08419	0.00204105	0.130266	315120	Card10
220	ENSRNOG00000011181	1454.43	1.73181	0.560575	3.08934	0.00200603	0.130266	54242	Cpa3
221	ENSRNOG00000013790	4866.4	0.611441	0.198198	3.085	0.0020355	0.130266	361957	Mfsd1
222	ENSRNOG00000021061	1295.75	0.803751	0.260381	3.08683	0.00202306	0.130266	293694	Map4k2
223	ENSRNOG00000043094	6684.49	-1.37883	0.447043	-3.08433	0.00204009	0.130266	690163	Oxct1
224	ENSRNOG00000002417	323.989	1.60708	0.521521	3.08152	0.00205946	0.130888	266775	Serpinb10
225	ENSRNOG00000058983	26.8806	-1.71886	0.558239	-3.07907	0.00207646	0.131416	499951	Gata5
226	ENSRNOG00000000699	2480.93	1.01439	0.329851	3.0753	0.00210292	0.132537	363930	Selplg
227	ENSRNOG00000001480	3936.85	1.13573	0.369547	3.07331	0.00211698	0.132574	114553	Ncf1
228	ENSRNOG00000009730	248.876	-1.06089	0.346285	-3.06362	0.00218673	0.132574	25429	Cyp7b1
229	ENSRNOG00000009980	3040.87	-0.920313	0.300291	-3.06474	0.00217858	0.132574	64369	Plpp1
230	ENSRNOG00000011541	6185.82	-0.781932	0.254709	-3.0699	0.00214129	0.132574	170520	Cygb
231	ENSRNOG00000014461	1400.66	0.813826	0.265042	3.07055	0.00213665	0.132574	292073	Galns
232	ENSRNOG00000022635	284.071	-1.6262	0.530707	-3.06421	0.00218247	0.132574	64053	Dlg2
233	ENSRNOG00000029401	522.797	-1.43997	0.469334	-3.06811	0.0021542	0.132574	25365	Actg2
234	ENSRNOG00000032813	694.131	0.857523	0.279504	3.06801	0.00215487	0.132574	309595	Mdc1
235	ENSRNOG00000059344	2949.69	0.314048	0.102529	3.06302	0.00219116	0.132574	246215	Tpcn1
236	ENSRNOG00000011483	799.297	1.43294	0.468807	3.05656	0.00223895	0.134391	94195	S100a9
237	ENSRNOG00000048264	66.5362	-0.980463	0.320715	-3.05711	0.00223481	0.134391	684828	H4f3
238	ENSRNOG00000004923	1315.92	-0.581363	0.190296	-3.05505	0.00225027	0.134536	503027	Map4k5
239	ENSRNOG00000001032	1697.3	0.329477	0.108067	3.04881	0.00229747	0.135091	360768	Ccz1b
240	ENSRNOG00000002167	9.26398	1.71593	0.562983	3.04793	0.00230421	0.135091	25312	Dmp1
241	ENSRNOG00000005810	399.238	1.02707	0.336646	3.05088	0.0022817	0.135091	298784	Nlrc4
242	ENSRNOG00000019935	1282.87	-0.70322	0.230398	-3.0522	0.0022717	0.135091	361653	Armc5
243	ENSRNOG00000027582	139.069	-0.983457	0.322589	-3.04864	0.00229881	0.135091	25417	Dpysl4
244	ENSRNOG00000006901	2171.36	-0.675259	0.221776	-3.04478	0.00232847	0.135986	362851	Cd320
245	ENSRNOG00000005854	564.165	-1.13917	0.375015	-3.03767	0.00238417	0.138704	89807	Angpt1
246	ENSRNOG00000011994	13.9142	-1.49961	0.49468	-3.03148	0.00243362	0.138909	292949	Perp
247	ENSRNOG00000013459	631.701	0.374869	0.123626	3.03229	0.00242708	0.138909	290322	Ints9
248	ENSRNOG00000013459	631.701	0.374869	0.123626	3.03229	0.00242708	0.138909	102549712	LOC102549712
249	ENSRNOG00000017212	2340.71	-0.890554	0.293762	-3.03155	0.00243301	0.138909	313722	Spsb1
250	ENSRNOG00000046036	413.098	0.662006	0.218352	3.03182	0.00243081	0.138909	100912218	Itprip
251	ENSRNOG00000017803	3112.54	0.647982	0.214079	3.02684	0.00247124	0.14	307171	Apbb1ip
252	ENSRNOG00000034198	1435.61	-0.805426	0.266035	-3.02752	0.00246569	0.14	680354	Tceal9
253	ENSRNOG00000001959	1033.34	1.30109	0.430327	3.0235	0.00249869	0.141027	24575	Mx1
254	ENSRNOG00000053700	11.4439	-1.44545	0.47863	-3.01998	0.0025279	0.142145	691138	Spx
255	ENSRNOG00000001469	14344	-1.22273	0.405513	-3.01526	0.00256761	0.143312	25043	Eln
256	ENSRNOG00000047307	18.8154	-1.63971	0.543705	-3.01582	0.00256289	0.143312	313173	Cntfr
257	ENSRNOG00000019447	30.0626	-1.49409	0.495799	-3.01351	0.00258247	0.143612	60417	Ecel1
258	ENSRNOG00000007881	436.592	0.440688	0.146539	3.00731	0.0026357	0.145502	312634	Mtmr14
259	ENSRNOG00000000221	4010.17	-1.17511	0.392567	-2.9934	0.00275885	0.147457	316122	Abhd5
260	ENSRNOG00000007189	17.8704	-1.48338	0.495347	-2.99463	0.00274779	0.147457	298300	Ttc22
261	ENSRNOG00000007764	1808.2	0.749168	0.249951	2.99726	0.00272417	0.147457	252858	Frmd4b
262	ENSRNOG00000019330	1040.68	-0.798068	0.266133	-2.99876	0.00271081	0.147457	362248	Procr
263	ENSRNOG00000019412	700.044	-1.03931	0.347175	-2.99362	0.00275688	0.147457	310625	Rhbg
264	ENSRNOG00000019741	1717.62	-0.649279	0.21686	-2.994	0.00275348	0.147457	290651	Isyna1
265	ENSRNOG00000020038	1574.95	-0.637328	0.212646	-2.99714	0.00272528	0.147457	316533	Chpf
266	ENSRNOG00000028436	23.2357	-1.46853	0.489548	-2.99978	0.00270179	0.147457	685826	Rprml
267	ENSRNOG00000049951	64.4241	-1.68144	0.560316	-3.00088	0.00269198	0.147457	309158	Tmem151a
268	ENSRNOG00000049951	64.4241	-1.68144	0.560316	-3.00088	0.00269198	0.147457	108348045	NEWGENE_1310680
269	ENSRNOG00000014316	1557.67	0.553091	0.184928	2.99084	0.00278209	0.147656	63881	Rapgef1
270	ENSRNOG00000043426	174.501	-1.28031	0.428463	-2.98814	0.00280684	0.147931	541589	Kyat3
271	ENSRNOG00000048036	8.30457	-1.63042	0.545484	-2.98894	0.00279943	0.147931	58982	Ncan
272	ENSRNOG00000016360	890.651	0.474798	0.159242	2.98161	0.00286738	0.150597	497941	Gps2
273	ENSRNOG00000060603	647.511	0.731406	0.245466	2.97966	0.00288571	0.150669	308631	Nhsl1
274	ENSRNOG00000001010	1978.89	0.768867	0.258889	2.96987	0.00297927	0.151942	304285	Tecpr1
275	ENSRNOG00000008697	800.043	-1.40582	0.472733	-2.97381	0.00294127	0.151942	81526	Ccn3
276	ENSRNOG00000012206	5121.79	0.299746	0.100903	2.97065	0.00297174	0.151942	308942	Dennd5a
277	ENSRNOG00000012686	21.6801	-1.42998	0.481563	-2.96944	0.00298339	0.151942	24664	Pomc
278	ENSRNOG00000013380	64.9915	1.11166	0.374156	2.97112	0.00296718	0.151942	171581	Rhov
279	ENSRNOG00000018915	259.084	0.665784	0.223908	2.97347	0.0029445	0.151942	308097	Tagap
280	ENSRNOG00000033744	986.86	1.00818	0.33881	2.97566	0.00292361	0.151942	170668	Rasgrp4
281	ENSRNOG00000005964	222.857	-1.33731	0.451521	-2.9618	0.0030585	0.153845	58853	Nr4a3
282	ENSRNOG00000007271	124.259	1.09211	0.368896	2.96048	0.0030716	0.153845	500690	Map3k9
283	ENSRNOG00000011622	1563.29	-0.960616	0.324453	-2.96073	0.00306911	0.153845	361465	Echdc1
284	ENSRNOG00000017087	2365.63	0.477229	0.16112	2.96194	0.0030571	0.153845	362625	Man1c1
285	ENSRNOG00000046202	2926.26	0.744437	0.25124	2.96305	0.00304602	0.153845	316842	Metrnl
286	ENSRNOG00000053362	3013.72	-0.996474	0.33695	-2.95733	0.00310314	0.154911	689161	Gabarapl1
287	ENSRNOG00000002969	2104.83	0.54067	0.182963	2.95508	0.0031259	0.155534	54260	Itpkb
288	ENSRNOG00000034015	8738.6	0.309843	0.104953	2.9522	0.00315522	0.156478	29154	Capn2
289	ENSRNOG00000008515	543.819	-1.12975	0.383116	-2.94884	0.00318968	0.15737	315524	Tmem45b
290	ENSRNOG00000024705	5544.34	-1.48107	0.502511	-2.94733	0.00320531	0.15737	297073	Rarres2
291	ENSRNOG00000047880	1918.5	0.368222	0.124909	2.94793	0.00319909	0.15737	103689975	LOC103689975
292	ENSRNOG00000050220	309.141	-1.59737	0.542141	-2.94641	0.00321481	0.15737	60391	Nrxn1
293	ENSRNOG00000011071	2467.73	0.577389	0.196319	2.94107	0.00327084	0.159083	58813	Nt5e
294	ENSRNOG00000016774	631.681	-0.529764	0.180111	-2.94131	0.00326823	0.159083	302986	Telo2
295	ENSRNOG00000010888	200.236	0.992917	0.338002	2.93761	0.00330754	0.160023	310200	Ankrd33b
296	ENSRNOG00000011245	2705.18	0.752234	0.256274	2.93528	0.0033325	0.160023	293947	Arhgap18
297	ENSRNOG00000029668	534.75	-1.65508	0.563568	-2.93679	0.00331624	0.160023	360228	Wfdc21
298	ENSRNOG00000006661	144.342	0.610276	0.208245	2.93057	0.00338342	0.161472	497976	Rad51c
299	ENSRNOG00000007546	1325.39	-1.09963	0.375551	-2.92805	0.00341092	0.161851	25612	Asns
300	ENSRNOG00000023614	95.567	0.993269	0.339324	2.9272	0.00342033	0.161851	100360518	Hsh2d
301	ENSRNOG00000028259	471.544	1.33192	0.45507	2.92686	0.00342407	0.161851	498128	Mcemp1
302	ENSRNOG00000003915	197.404	0.608093	0.207907	2.92483	0.00344648	0.162403	305070	Pacc1
303	ENSRNOG00000021474	1259.81	1.25762	0.430433	2.92176	0.00348058	0.163501	292843	Siglec5
304	ENSRNOG00000001979	1389.01	-0.436911	0.149597	-2.92058	0.00349383	0.163615	266766	Rcan1
305	ENSRNOG00000001442	5107.68	0.410062	0.140596	2.91659	0.00353879	0.164349	29441	Por
306	ENSRNOG00000004775	762.14	0.461304	0.158372	2.9128	0.00358204	0.164349	311670	Cstf1
307	ENSRNOG00000008052	1793.13	0.787493	0.27016	2.91491	0.00355792	0.164349	362645	Atp13a2
308	ENSRNOG00000025503	40.6159	1.40331	0.481825	2.91249	0.00358555	0.164349	502208	Slc38a8
309	ENSRNOG00000032297	1553.73	0.935174	0.320852	2.91466	0.00356076	0.164349	140910	Msmo1
310	ENSRNOG00000042044	1400.27	0.483247	0.165669	2.91694	0.00353481	0.164349	363675	Stard3
311	ENSRNOG00000032224	215.959	-1.40226	0.481624	-2.91152	0.00359679	0.164366	295277	Hist2h4
312	ENSRNOG00000032224	215.959	-1.40226	0.481624	-2.91152	0.00359679	0.164366	364723	Hist1h2ao
313	ENSRNOG00000032224	215.959	-1.40226	0.481624	-2.91152	0.00359679	0.164366	502913	Hist2h4a
314	ENSRNOG00000032224	215.959	-1.40226	0.481624	-2.91152	0.00359679	0.164366	100912564	LOC100912564
315	ENSRNOG00000003259	5341.92	-1.38423	0.47591	-2.90861	0.00363045	0.164892	303701	C1qtnf1
316	ENSRNOG00000012549	2081.58	-0.971606	0.33415	-2.9077	0.00364101	0.164892	292155	Hs2st1
317	ENSRNOG00000013415	665.653	0.891317	0.306351	2.90947	0.00362047	0.164892	301333	Ptpn18
318	ENSRNOG00000009211	2624.57	1.05838	0.364517	2.9035	0.00369016	0.166123	84007	C3ar1
319	ENSRNOG00000022681	244.214	-0.751724	0.258882	-2.90373	0.00368743	0.166123	499780	RGD1561113
320	ENSRNOG00000002667	117.72	1.19051	0.410693	2.89878	0.00374613	0.167645	192362	Lamc2
321	ENSRNOG00000014471	144.407	-1.57375	0.542796	-2.89934	0.00373946	0.167645	292325	B3gnt6
322	ENSRNOG00000026919	81.1608	-1.39948	0.483016	-2.89738	0.00376292	0.16778	312226	RGD1565367
323	ENSRNOG00000057443	113.22	1.51993	0.524714	2.89668	0.00377134	0.16778	24599	Nos2
324	ENSRNOG00000057443	113.22	1.51993	0.524714	2.89668	0.00377134	0.16778	497963	LOC497963
325	ENSRNOG00000001402	946.971	0.602069	0.207993	2.89466	0.00379575	0.168371	360779	Lrch4
326	ENSRNOG00000019858	103.088	-0.643974	0.222557	-2.89353	0.00380939	0.168482	309201	Rom1
327	ENSRNOG00000000515	186.595	1.04684	0.36207	2.89127	0.00383683	0.169052	29513	Mapk13
328	ENSRNOG00000050072	70.0272	0.863183	0.298614	2.89064	0.00384464	0.169052	100137086	Jmjd7
329	ENSRNOG00000003620	362.896	-1.57232	0.546916	-2.87489	0.00404167	0.170809	84493	Fmo3
330	ENSRNOG00000004189	631.704	0.489064	0.169619	2.88332	0.00393513	0.170809	500837	Helb
331	ENSRNOG00000010526	1088.33	0.351323	0.121976	2.88027	0.00397334	0.170809	311913	Dennd1a
332	ENSRNOG00000016559	1409.23	-0.592724	0.205543	-2.8837	0.00393036	0.170809	290833	Tm2d2
333	ENSRNOG00000016987	284.774	0.77101	0.268012	2.87678	0.00401757	0.170809	307248	Pstpip2
334	ENSRNOG00000020607	1269.15	-1.05326	0.366127	-2.87675	0.00401796	0.170809	25244	Bckdha
335	ENSRNOG00000021614	3456.37	0.28932	0.100558	2.87716	0.00401272	0.170809	311968	Kmt2e
336	ENSRNOG00000030597	944.252	0.688905	0.239071	2.88159	0.00395677	0.170809	362811	Ankrd52
337	ENSRNOG00000039754	1393.24	0.990214	0.34455	2.87393	0.00405398	0.170809	501854	Rab7b
338	ENSRNOG00000049944	1246.61	-0.601101	0.208917	-2.87723	0.00401185	0.170809	309111	Slc25a22
339	ENSRNOG00000049944	1246.61	-0.601101	0.208917	-2.87723	0.00401185	0.170809	100911440	LOC100911440
340	ENSRNOG00000053145	1595.79	-0.760147	0.264432	-2.87463	0.00404496	0.170809	290381	Vwa8
341	ENSRNOG00000060329	1184.81	1.18151	0.410647	2.87718	0.00401243	0.170809	114511	Emb
342	ENSRNOG00000061928	2126.15	0.857109	0.297944	2.87674	0.00401804	0.170809	25484	Myo1e
343	ENSRNOG00000004200	129.895	-1.25595	0.437155	-2.87301	0.00406578	0.17083	500865	Sybu
344	ENSRNOG00000007214	329.336	0.772128	0.268992	2.87045	0.00409882	0.171742	298282	Oma1
345	ENSRNOG00000000937	456.576	1.00636	0.351371	2.86409	0.00418214	0.174749	288454	Slc46a3
346	ENSRNOG00000018434	15263.3	0.782124	0.273267	2.86213	0.00420809	0.174918	100363145	Stab1
347	ENSRNOG00000047714	257.273	0.876613	0.30629	2.86203	0.00420932	0.174918	245953	Tmem37
348	ENSRNOG00000017506	1614.51	-0.76165	0.266567	-2.85725	0.00427323	0.175168	116561	Cltb
349	ENSRNOG00000046858	434.942	-1.41322	0.494268	-2.85923	0.00424674	0.175168	317409	MGC109340
350	ENSRNOG00000046858	434.942	-1.41322	0.494268	-2.85923	0.00424674	0.175168	100360464	Arxes2
351	ENSRNOG00000052064	565.646	1.08623	0.380039	2.85821	0.00426038	0.175168	689069	Parvg
352	ENSRNOG00000049425	433.137	-0.87743	0.307423	-2.85415	0.00431527	0.176413	682360	Fam167b
353	ENSRNOG00000001174	169.454	-1.00543	0.352671	-2.85091	0.00435943	0.177738	191569	Pde9a
354	ENSRNOG00000010898	36.4769	1.41077	0.495022	2.84992	0.00437297	0.177811	192206	Prok2
355	ENSRNOG00000003821	1023.19	0.234277	0.0823366	2.84536	0.00443619	0.177989	287871	Rptor
356	ENSRNOG00000007341	12.7096	-1.2711	0.446611	-2.8461	0.00442578	0.177989	100360777	Mroh8
357	ENSRNOG00000009434	123.563	-1.37728	0.483953	-2.8459	0.00442867	0.177989	315963	RGD1310507
358	ENSRNOG00000012779	3364.94	1.0389	0.364821	2.84771	0.00440355	0.177989	498638	Msr1
359	ENSRNOG00000017512	469.128	0.953189	0.33468	2.84806	0.00439859	0.177989	309147	Aldh3b1
360	ENSRNOG00000010238	101.14	-1.34927	0.474879	-2.84129	0.00449321	0.1798	361916	Chmp4c
361	ENSRNOG00000001265	475.692	0.538626	0.189874	2.83675	0.00455752	0.180761	680006	Mad1l1
362	ENSRNOG00000006733	2826.32	0.623074	0.219724	2.83571	0.00457242	0.180761	360840	Srgap2
363	ENSRNOG00000011238	929.507	-0.721754	0.254596	-2.8349	0.00458406	0.180761	310467	Tiparp
364	ENSRNOG00000016064	10157.8	0.539283	0.190253	2.83456	0.00458895	0.180761	64524	Tkt
365	ENSRNOG00000005371	48.9101	-1.26277	0.445965	-2.83154	0.00463238	0.181527	298867	Klhl29
366	ENSRNOG00000020420	17.338	1.27945	0.45179	2.83196	0.00462631	0.181527	24651	Pklr
367	ENSRNOG00000012436	49.0054	-1.56896	0.554511	-2.82945	0.00466285	0.182249	24172	Adh1
368	ENSRNOG00000012436	49.0054	-1.56896	0.554511	-2.82945	0.00466285	0.182249	310903	Adh6
369	ENSRNOG00000012055	1226.85	0.411605	0.145632	2.82633	0.00470847	0.18299	308757	Man2a2
370	ENSRNOG00000046984	978.858	-0.889828	0.314908	-2.82568	0.0047181	0.18299	407765	St6galnac6
371	ENSRNOG00000057042	758.113	-0.84947	0.300789	-2.82414	0.0047408	0.1834	687008	Pcca
372	ENSRNOG00000014268	3141.66	0.607412	0.215235	2.82209	0.00477114	0.183701	79248	Abca2
373	ENSRNOG00000025998	585.826	0.84905	0.300871	2.82198	0.00477288	0.183701	309866	Crybg1
374	ENSRNOG00000000341	2848.94	0.609061	0.216327	2.81547	0.00487056	0.185106	302248	Nid2
375	ENSRNOG00000002497	7.92662	-1.4563	0.517193	-2.81578	0.00486596	0.185106	100362450	Anos1
376	ENSRNOG00000005504	1892.37	-0.534517	0.18968	-2.81799	0.00483256	0.185106	295625	Pkp4
377	ENSRNOG00000010516	2411.73	0.962558	0.342526	2.81018	0.00495142	0.186804	25619	Plau
378	ENSRNOG00000020935	1479.11	0.500019	0.177935	2.81012	0.00495229	0.186804	29153	Capn1
379	ENSRNOG00000060146	596.531	-0.730785	0.260277	-2.80772	0.00498932	0.187733	308406	Six5
380	ENSRNOG00000005393	958.172	0.424317	0.15136	2.80336	0.00505726	0.188954	498423	Sertad2
381	ENSRNOG00000006231	1931.89	0.93487	0.333497	2.80324	0.00505927	0.188954	50677	Ptpro
382	ENSRNOG00000016163	2345.74	-1.39579	0.497792	-2.80397	0.00504777	0.188954	29483	Slc1a3
383	ENSRNOG00000006119	681.4	-1.43108	0.510814	-2.80157	0.00508538	0.188997	298873	Slc7a15
384	ENSRNOG00000011375	2061.4	0.333765	0.119135	2.80157	0.0050854	0.188997	24855	Tsc2
385	ENSRNOG00000020598	842.825	0.568651	0.203156	2.79909	0.00512473	0.189992	100909725	LOC100909725
386	ENSRNOG00000001815	6645.8	-0.455717	0.163028	-2.79534	0.00518456	0.191272	303831	Eif4a2
387	ENSRNOG00000007989	1505.92	1.01916	0.364861	2.79328	0.00521767	0.192025	295934	Chst1
388	ENSRNOG00000002188	1232.3	0.839871	0.300814	2.79199	0.00523848	0.192323	64537	Hpse
389	ENSRNOG00000031506	5685.47	0.60395	0.216487	2.78978	0.00527445	0.193175	100360087	LOC100360087
390	ENSRNOG00000009481	629.254	-0.816594	0.292963	-2.78737	0.00531385	0.193677	305816	Ddhd1
391	ENSRNOG00000013064	209.086	1.21947	0.437453	2.78765	0.00530911	0.193677	362558	Lrp8
392	ENSRNOG00000029949	124996	-1.52002	0.545476	-2.78659	0.00532656	0.193677	100909605	LOC100909605
393	ENSRNOG00000001797	1544.35	0.425588	0.153144	2.779	0.00545261	0.19396	288051	Umps
394	ENSRNOG00000007923	360.742	-1.01543	0.365151	-2.78084	0.00542177	0.19396	245918	Cgref1
395	ENSRNOG00000011648	7892.67	-1.07847	0.387999	-2.77957	0.00544317	0.19396	25240	Aqp1
396	ENSRNOG00000014368	5312.7	0.529464	0.190332	2.78179	0.00540606	0.19396	298573	Eif4g3
397	ENSRNOG00000017781	2224.5	-0.357083	0.1285	-2.77886	0.00545497	0.19396	303536	Dnajc7
398	ENSRNOG00000018576	206.373	0.723974	0.260096	2.78349	0.00537778	0.19396	362627	Rcan3
399	ENSRNOG00000026133	9.45475	1.44139	0.51899	2.77729	0.00548137	0.19396	315075	Ly6d
400	ENSRNOG00000051235	16158.8	-0.870768	0.312964	-2.78232	0.00539711	0.19396	24231	C2
401	ENSRNOG00000053787	2667.85	-0.655387	0.23589	-2.77836	0.00546342	0.19396	362325	Mdfic
402	ENSRNOG00000061394	143.497	0.961942	0.34606	2.7797	0.00544095	0.19396	450223	Clec4e
403	ENSRNOG00000005391	765.324	-0.827146	0.298224	-2.77358	0.00554435	0.194585	312912	Prex2
404	ENSRNOG00000011451	335.669	-1.27854	0.461099	-2.77282	0.00555736	0.194585	89787	Lrp3
405	ENSRNOG00000024115	6915.34	-1.24822	0.450096	-2.77322	0.00555048	0.194585	24237	C6
406	ENSRNOG00000002403	1708.47	0.562341	0.202952	2.77081	0.00559173	0.194645	63912	Niban1
407	ENSRNOG00000008047	30.4069	1.22871	0.443804	2.76858	0.00563014	0.194645	25659	Khk
408	ENSRNOG00000014311	2690.06	0.783948	0.28284	2.7717	0.00557642	0.194645	84551	Slc7a8
409	ENSRNOG00000016525	291.931	0.888636	0.320947	2.7688	0.00562639	0.194645	306810	Susd3
410	ENSRNOG00000023428	1247.33	1.03662	0.374573	2.76748	0.0056491	0.194645	497931	Pik3r5
411	ENSRNOG00000025140	1390.75	0.543084	0.196191	2.76813	0.00563781	0.194645	362925	Zfat
412	ENSRNOG00000048660	265.508	0.610469	0.220587	2.76748	0.00564917	0.194645	687827	Haspin
413	ENSRNOG00000005107	466.495	0.364566	0.13201	2.76166	0.00575086	0.19636	287834	Recql5
414	ENSRNOG00000009734	206.32	0.737504	0.267032	2.76185	0.00574742	0.19636	286921	Akr1b8
415	ENSRNOG00000009734	206.32	0.737504	0.267032	2.76185	0.00574742	0.19636	296972	Akr1b10
416	ENSRNOG00000018454	27651.4	0.834513	0.301967	2.76359	0.00571692	0.19636	25728	Apoe
417	ENSRNOG00000021984	225.308	-1.46747	0.53111	-2.76303	0.00572668	0.19636	54296	Rgs7
418	ENSRNOG00000043225	313.775	-0.564382	0.204505	-2.75974	0.00578465	0.197069	308992	Zfp771
419	ENSRNOG00000002053	73.9091	-1.49929	0.543675	-2.75769	0.00582108	0.197421	289486	Fras1
420	ENSRNOG00000025502	44.2724	-0.994663	0.360639	-2.75806	0.00581456	0.197421	307398	Arhgef37
421	ENSRNOG00000006364	3787.02	-0.82462	0.299451	-2.75378	0.0058912	0.199352	298942	Dld
422	ENSRNOG00000033608	2088.97	0.627523	0.228076	2.75138	0.00593445	0.200367	315716	Cd276
423	ENSRNOG00000009253	10.7952	1.54656	0.562343	2.75022	0.00595561	0.200634	315510	Igsf9b
424	ENSRNOG00000005825	53767	1.05447	0.383694	2.7482	0.00599227	0.20142	25211	Lyz2
425	ENSRNOG00000025695	4921.38	0.652868	0.237632	2.74739	0.00600712	0.201472	360980	Tns3
426	ENSRNOG00000032232	97.21	0.828213	0.301554	2.74648	0.00602377	0.201583	687679	LOC687679
427	ENSRNOG00000010698	34.3797	-1.53558	0.559497	-2.74458	0.00605891	0.201866	310218	Car1
428	ENSRNOG00000018445	6123.16	-1.54646	0.563348	-2.74512	0.0060489	0.201866	24179	Agt
429	ENSRNOG00000003833	612.706	-0.503179	0.183387	-2.7438	0.00607326	0.201899	289380	Nenf
430	ENSRNOG00000001128	47.6233	1.18867	0.433611	2.74133	0.00611908	0.201967	288689	Tesc
431	ENSRNOG00000001216	537.212	0.938771	0.343227	2.73513	0.00623558	0.201967	294329	Trpm2
432	ENSRNOG00000005512	2953.36	-0.922546	0.336941	-2.73801	0.00618125	0.201967	681024	Ndufa4
433	ENSRNOG00000009421	1733.16	-0.866563	0.316948	-2.73408	0.00625543	0.201967	24513	Ivd
434	ENSRNOG00000014166	558.358	-1.24754	0.455958	-2.73608	0.0062176	0.201967	292401	Smoc2
435	ENSRNOG00000014237	744.8	-0.83721	0.306427	-2.73217	0.00629193	0.201967	305687	Zfp503
436	ENSRNOG00000014653	1716.58	0.95833	0.349497	2.74202	0.00610622	0.201967	364396	Arl11
437	ENSRNOG00000016560	870.717	0.621754	0.227085	2.73798	0.00618183	0.201967	361224	Card19
438	ENSRNOG00000017752	769.659	-0.88517	0.323306	-2.73787	0.00618392	0.201967	361884	Mccc2
439	ENSRNOG00000019199	664.263	-0.998378	0.365534	-2.73129	0.0063087	0.201967	309112	Cracr2b
440	ENSRNOG00000019199	664.263	-0.998378	0.365534	-2.73129	0.0063087	0.201967	100911692	LOC100911692
441	ENSRNOG00000019659	578.942	-0.687297	0.251235	-2.73567	0.00622539	0.201967	79251	Aspa
442	ENSRNOG00000019985	42.0176	1.2526	0.45669	2.74279	0.00609195	0.201967	63882	Asic4
443	ENSRNOG00000021031	17647.4	0.691276	0.252895	2.73345	0.00626747	0.201967	29143	Grn
444	ENSRNOG00000028356	584.95	-1.35486	0.49448	-2.73998	0.00614438	0.201967	361824	Chchd10
445	ENSRNOG00000042084	55.1733	-1.47457	0.538839	-2.73657	0.00620837	0.201967	246263	Acsm2
446	ENSRNOG00000042084	55.1733	-1.47457	0.538839	-2.73657	0.00620837	0.201967	361638	Acsm1
447	ENSRNOG00000046683	3134.46	1.36791	0.500894	2.73093	0.00631563	0.201967	308350	Lilrb3
448	ENSRNOG00000026306	156.117	1.19932	0.439576	2.72836	0.00636506	0.203118	679787	Clec5a
449	ENSRNOG00000016385	9.98602	-1.53023	0.561626	-2.72465	0.00643694	0.204979	29689	Gabrd
450	ENSRNOG00000003183	661.392	-1.37664	0.505609	-2.72273	0.00647441	0.205308	64507	Fmod
451	ENSRNOG00000005620	1763.6	0.785623	0.288534	2.72281	0.00647285	0.205308	155918	Lcp2
452	ENSRNOG00000007325	818.423	0.490326	0.180162	2.72158	0.00649704	0.20559	315639	Usp28
453	ENSRNOG00000043189	832.374	0.422048	0.155114	2.7209	0.00651048	0.20559	366012	Trub2
454	ENSRNOG00000002436	10444.3	-1.2804	0.471244	-2.71705	0.00658659	0.205592	303439	Mmd
455	ENSRNOG00000009339	621.482	0.810765	0.298613	2.7151	0.00662548	0.205592	362044	Cenpe
456	ENSRNOG00000010475	1369.25	0.701005	0.257979	2.7173	0.00658179	0.205592	25402	Casp3
457	ENSRNOG00000014288	146012	0.671975	0.247584	2.71413	0.00664503	0.205592	25661	Fn1
458	ENSRNOG00000015869	1762.17	-0.929017	0.342048	-2.71604	0.0066068	0.205592	24624	Pccb
459	ENSRNOG00000020952	52.483	-1.50366	0.553388	-2.71718	0.00658398	0.205592	310655	Cgn
460	ENSRNOG00000038102	490.909	-0.918304	0.338351	-2.71406	0.00664646	0.205592	297342	Elmod3
461	ENSRNOG00000002610	3665.7	-0.70102	0.258413	-2.71279	0.00667194	0.205778	260416	Carhsp1
462	ENSRNOG00000042747	54.3116	0.82234	0.303253	2.71173	0.00669328	0.205778	681249	Fam72a
463	ENSRNOG00000050404	3345.24	-1.17854	0.434524	-2.71226	0.00668257	0.205778	311676	Pmepa1
464	ENSRNOG00000025946	118.107	1.33212	0.491626	2.70963	0.00673589	0.206249	303824	Igf2bp2
465	ENSRNOG00000042668	1220.78	-0.547713	0.202221	-2.70849	0.00675903	0.20654	680036	Msrb3
466	ENSRNOG00000001991	2928.97	-0.441978	0.163353	-2.70566	0.00681691	0.20671	192241	Atp5po
467	ENSRNOG00000010331	72747	0.496358	0.18346	2.70554	0.00681928	0.20671	64529	Ctsb
468	ENSRNOG00000015921	248.977	0.756571	0.279508	2.70679	0.00679365	0.20671	691979	Esco2
469	ENSRNOG00000016306	99.2564	-1.45913	0.538958	-2.70732	0.00678295	0.20671	100362255	Adgrv1
470	ENSRNOG00000011589	1323.31	0.535007	0.197933	2.70298	0.00687217	0.207897	24246	Camk2d
471	ENSRNOG00000007862	2387.75	-0.827018	0.30624	-2.70056	0.00692232	0.208165	25014	Acat1
472	ENSRNOG00000021273	555.36	-0.715582	0.264914	-2.70119	0.00690925	0.208165	366196	Crls1
473	ENSRNOG00000028236	585.347	0.449062	0.166229	2.70147	0.00690333	0.208165	289084	RGD1309104
474	ENSRNOG00000001653	342.051	-0.922832	0.342563	-2.6939	0.0070621	0.208272	304023	St3gal6
475	ENSRNOG00000001774	1585.34	0.2933	0.109135	2.6875	0.00719901	0.208272	303883	Lrch3
476	ENSRNOG00000003151	1161.74	-0.482568	0.180034	-2.68043	0.00735274	0.208272	304709	Bfar
477	ENSRNOG00000003748	188.262	0.986552	0.366029	2.69529	0.00703279	0.208272	501570	Tasl
478	ENSRNOG00000003807	42.5076	-1.51366	0.561426	-2.69609	0.00701584	0.208272	303586	Wnt9b
479	ENSRNOG00000006224	96.4715	-1.29815	0.482492	-2.69051	0.00713437	0.208272	315833	Klhl31
480	ENSRNOG00000007713	2204.92	-0.851773	0.317087	-2.68625	0.00722595	0.208272	314751	Tmcc3
481	ENSRNOG00000008755	5105.34	-0.831113	0.310402	-2.67754	0.0074166	0.208272	50681	Acox1
482	ENSRNOG00000012186	2398.03	-0.409925	0.152583	-2.68657	0.00721893	0.208272	78961	Golph3
483	ENSRNOG00000012346	5997.91	0.327487	0.122264	2.67851	0.00739504	0.208272	309557	Epb41l2
484	ENSRNOG00000013313	681.104	0.949202	0.352903	2.68969	0.00715177	0.208272	294930	Nceh1
485	ENSRNOG00000014617	6539.63	-0.81827	0.303263	-2.69822	0.00697122	0.208272	192152	Tgoln2
486	ENSRNOG00000014928	499.346	0.902938	0.33577	2.68915	0.00716332	0.208272	83589	Apba1
487	ENSRNOG00000016225	488.546	1.12231	0.418482	2.68186	0.00732135	0.208272	361223	Fgd3
488	ENSRNOG00000017628	5928.38	-1.00574	0.373691	-2.69137	0.00711586	0.208272	25123	Tagln
489	ENSRNOG00000017676	4102.91	-0.732372	0.271606	-2.69646	0.00700818	0.208272	56765	Plvap
490	ENSRNOG00000018835	4072.69	0.552594	0.205703	2.68637	0.00722338	0.208272	29492	Notch2
491	ENSRNOG00000019377	25.3819	1.26515	0.470362	2.68973	0.007151	0.208272	25378	Amh
492	ENSRNOG00000019381	864.919	-0.305942	0.114172	-2.67967	0.00736954	0.208272	313535	Eri3
493	ENSRNOG00000019704	100.458	-1.20734	0.450011	-2.68292	0.00729828	0.208272	50561	Resp18
494	ENSRNOG00000020655	14.5316	1.49097	0.554286	2.68989	0.00714762	0.208272	170896	Ucn2
495	ENSRNOG00000020845	3329.71	0.860441	0.318737	2.69954	0.0069436	0.208272	361537	Tyrobp
496	ENSRNOG00000021424	389.833	1.26953	0.474182	2.67731	0.00742157	0.208272	287818	Cd300lf
497	ENSRNOG00000022704	66.0892	-1.39277	0.520132	-2.67772	0.00741251	0.208272	363120	Esyt3
498	ENSRNOG00000026203	105.803	1.2095	0.449815	2.68888	0.00716912	0.208272	81819	Pax8
499	ENSRNOG00000027183	556.215	-0.657576	0.245595	-2.67748	0.0074179	0.208272	313477	Zfyve9
500	ENSRNOG00000031058	964.172	0.729989	0.272091	2.68288	0.00729901	0.208272	317371	Was
501	ENSRNOG00000037299	183.242	-0.545203	0.202385	-2.69388	0.00706248	0.208272	100359829	Smpd5
502	ENSRNOG00000049446	47.1585	-1.38185	0.515381	-2.68122	0.00733544	0.208272	100366030	LOC100366030
503	ENSRNOG00000050828	1363.08	-0.633243	0.234906	-2.69573	0.00702355	0.208272	309004	Vkorc1
504	ENSRNOG00000057616	72.1744	-1.29074	0.479528	-2.69169	0.00710911	0.208272	366452	Ptch2
505	ENSRNOG00000060379	704.071	-0.385584	0.143305	-2.69065	0.00713126	0.208272	315547	Foxred1
506	ENSRNOG00000013604	4190.48	-0.651523	0.243532	-2.67531	0.00746604	0.208745	29328	Gpx4
507	ENSRNOG00000039576	608.588	0.416611	0.155893	2.67241	0.00753082	0.209449	302553	Suv39h1l1
508	ENSRNOG00000013090	1477.34	-0.802333	0.300419	-2.67071	0.00756915	0.209706	291005	Gadd45g
509	ENSRNOG00000016913	222.916	0.577515	0.216243	2.67068	0.00756971	0.209706	301516	Stk36
510	ENSRNOG00000018239	732.04	-0.794242	0.297657	-2.66831	0.00762328	0.210804	266686	Dhrs4
511	ENSRNOG00000000488	1661.03	1.07917	0.405469	2.66154	0.00777833	0.211041	117062	Hmga1
512	ENSRNOG00000000701	2092.35	-0.917512	0.34457	-2.66277	0.00774993	0.211041	288740	Iscu
513	ENSRNOG00000008145	696.184	0.589514	0.221569	2.66064	0.0077993	0.211041	362788	Traf3
514	ENSRNOG00000008313	155.309	-0.692007	0.259925	-2.66234	0.00776	0.211041	303488	Hoxb3
515	ENSRNOG00000011718	506.26	-0.837498	0.314501	-2.66294	0.00774612	0.211041	408246	C1rl
516	ENSRNOG00000012364	585.198	-0.882045	0.331174	-2.66339	0.00773577	0.211041	312563	Prickle2
517	ENSRNOG00000021261	1320	0.825521	0.310169	2.66152	0.00777879	0.211041	311437	Rassf2
518	ENSRNOG00000029178	4626.94	0.900312	0.338145	2.6625	0.00775628	0.211041	116721	Abcc5
519	ENSRNOG00000042524	188.259	0.883581	0.331625	2.6644	0.00771267	0.211041	59105	Milr1
520	ENSRNOG00000050539	2388.01	-0.686974	0.257645	-2.66636	0.00766767	0.211041	29158	Fbln5
521	ENSRNOG00000052204	428.117	0.891718	0.335105	2.66101	0.00779067	0.211041	287110	Tbc1d24
522	ENSRNOG00000057855	934.582	1.27664	0.479759	2.661	0.00779091	0.211041	304929	F5
523	ENSRNOG00000013172	1784.1	-0.820537	0.308711	-2.65795	0.00786187	0.211843	58852	Nr1h3
524	ENSRNOG00000016975	521.804	-0.585183	0.220196	-2.65756	0.00787095	0.211843	282634	Pxmp4
525	ENSRNOG00000016688	1432.6	-1.15522	0.434811	-2.65684	0.00788769	0.211917	360202	Ston1
526	ENSRNOG00000016469	1536.49	0.623717	0.2349	2.65525	0.007925	0.211953	29639	Fxyd2
527	ENSRNOG00000025670	7.69496	-1.45848	0.549335	-2.65499	0.00793106	0.211953	498356	Shisa3
528	ENSRNOG00000011821	5768.21	0.877542	0.330714	2.65348	0.00796664	0.212274	24615	S100a4
529	ENSRNOG00000018748	139.155	-0.789288	0.29755	-2.65263	0.00798683	0.212274	287450	Slc16a11
530	ENSRNOG00000027049	2344.33	-0.382383	0.144181	-2.6521	0.00799921	0.212274	690441	Atp5mf
531	ENSRNOG00000029784	807.419	0.915761	0.345158	2.65316	0.00797412	0.212274	29431	Pak1
532	ENSRNOG00000010691	1386.23	0.501052	0.18908	2.64995	0.00805044	0.213259	291813	Cmtm3
533	ENSRNOG00000013000	2955.12	-1.22857	0.463753	-2.64918	0.00806873	0.21337	24534	Ldhb
534	ENSRNOG00000010507	23.193	-1.4289	0.54031	-2.64459	0.00817899	0.21426	25335	Mmp7
535	ENSRNOG00000019713	642.898	0.273005	0.103245	2.64424	0.00818736	0.21426	360497	Wdr24
536	ENSRNOG00000020993	175.655	1.44076	0.544472	2.64616	0.00814107	0.21426	25316	Ms4a2
537	ENSRNOG00000021904	697.846	0.510812	0.193041	2.64614	0.00814172	0.21426	314456	Tecpr2
538	ENSRNOG00000028982	71.1492	1.46024	0.551995	2.64539	0.00815977	0.21426	691194	Mrgprb3
539	ENSRNOG00000000564	22.5629	-1.37241	0.52015	-2.63849	0.00832756	0.214568	499429	Tbata
540	ENSRNOG00000001211	1651.82	-0.725689	0.274927	-2.63957	0.00830105	0.214568	294326	Gatd3a
541	ENSRNOG00000001242	233.004	-1.2738	0.483499	-2.63455	0.008425	0.214568	499422	Gstt3
542	ENSRNOG00000007545	10914	-0.549607	0.20865	-2.6341	0.00843602	0.214568	362850	Angptl4
543	ENSRNOG00000009837	1007.53	0.611391	0.231944	2.63595	0.00839026	0.214568	679811	Tmem131l
544	ENSRNOG00000010646	1169.43	0.778808	0.295664	2.63409	0.00843619	0.214568	503035	Tmem229b
545	ENSRNOG00000012502	1247.82	0.537468	0.204056	2.63393	0.00844031	0.214568	170904	Stk17b
546	ENSRNOG00000014385	39.9171	-1.38937	0.525862	-2.64208	0.00823993	0.214568	116466	Wnt2b
547	ENSRNOG00000014936	4943.15	-0.452228	0.171165	-2.64205	0.00824049	0.214568	114709	Ifitm2
548	ENSRNOG00000017003	5294.04	0.766163	0.290359	2.63867	0.00832315	0.214568	362398	Plxna1
549	ENSRNOG00000017481	1806.81	-0.60668	0.230327	-2.63399	0.00843873	0.214568	361071	Sucla2
550	ENSRNOG00000018681	1403.04	1.05877	0.401362	2.63795	0.00834095	0.214568	25491	Nes
551	ENSRNOG00000018681	1403.04	1.05877	0.401362	2.63795	0.00834095	0.214568	100910255	LOC100910255
552	ENSRNOG00000020506	770.121	0.699761	0.26531	2.63753	0.00835131	0.214568	498517	Khnyn
553	ENSRNOG00000021919	3792.2	-0.594229	0.224997	-2.64105	0.00826495	0.214568	299145	Rhoj
554	ENSRNOG00000030404	1023.98	1.21694	0.461906	2.63461	0.00842336	0.214568	25387	Arrb1
555	ENSRNOG00000037331	908.182	1.02952	0.389872	2.64066	0.00827448	0.214568	690492	Cd33
556	ENSRNOG00000060528	195.862	-1.06022	0.401482	-2.64076	0.00827201	0.214568	29717	Cacna1g
557	ENSRNOG00000005122	200.822	0.631905	0.240079	2.63207	0.00848659	0.214876	314061	Uvssa
558	ENSRNOG00000006787	1482.13	0.973409	0.369903	2.63152	0.00850029	0.214876	298298	Dhcr24
559	ENSRNOG00000016648	6.79584	-1.47795	0.561537	-2.63197	0.0084892	0.214876	60671	Gulo
560	ENSRNOG00000017220	4355.03	0.95135	0.361569	2.63117	0.00850923	0.214876	293650	Tcirg1
561	ENSRNOG00000007918	1358.42	0.896596	0.34106	2.62885	0.00856731	0.215158	24886	Tbxas1
562	ENSRNOG00000013309	2459.56	0.944991	0.35942	2.62921	0.00855836	0.215158	294048	Pik3ap1
563	ENSRNOG00000014744	1477.44	0.369664	0.140639	2.62846	0.00857732	0.215158	691631	Pacs2
564	ENSRNOG00000019728	5573.47	0.992085	0.377369	2.62895	0.0085648	0.215158	25021	Itgam
565	ENSRNOG00000019728	5573.47	0.992085	0.377369	2.62895	0.0085648	0.215158	64350	Itgad
566	ENSRNOG00000008588	221.198	0.945472	0.360053	2.62592	0.00864147	0.216409	299206	Batf
567	ENSRNOG00000000186	338.434	-1.35858	0.518315	-2.62115	0.00876325	0.216902	25274	Tst
568	ENSRNOG00000001806	22.1903	1.46222	0.558799	2.61671	0.00887823	0.216902	83928	Fetub
569	ENSRNOG00000003243	1974.84	0.53491	0.204289	2.61839	0.00883445	0.216902	303312	Wdr81
570	ENSRNOG00000011060	382.975	0.667507	0.254835	2.61937	0.00880923	0.216902	29402	Unc119
571	ENSRNOG00000011672	169.408	1.45079	0.554124	2.61816	0.0088405	0.216902	24848	Tph1
572	ENSRNOG00000013267	1350.23	0.622935	0.237993	2.61745	0.00885896	0.216902	296474	Helz2
573	ENSRNOG00000013304	677.585	1.22166	0.465597	2.62385	0.00869412	0.216902	29221	Arg1
574	ENSRNOG00000014692	15.3487	-1.36028	0.519495	-2.61847	0.00883255	0.216902	363261	Mogat1
575	ENSRNOG00000016419	2250.28	-0.342417	0.130713	-2.61962	0.0088028	0.216902	64353	Pdlim5
576	ENSRNOG00000019308	2348.33	0.701546	0.268121	2.61653	0.00888295	0.216902	25388	Arrb2
577	ENSRNOG00000021493	55.6325	0.950263	0.362982	2.61793	0.00884644	0.216902	365155	Prdm9
578	ENSRNOG00000022356	603.643	-0.703838	0.269067	-2.61585	0.00890059	0.216902	310244	Zc2hc1a
579	ENSRNOG00000026293	2938.72	0.486698	0.186069	2.61568	0.00890493	0.216902	24516	Jun
580	ENSRNOG00000029501	667.394	-0.873176	0.333302	-2.61977	0.00879888	0.216902	293949	Hoga1
581	ENSRNOG00000045992	2763.44	0.892865	0.341349	2.6157	0.00890457	0.216902	684440	Tlr8
582	ENSRNOG00000060745	37.1413	1.45581	0.556112	2.61784	0.00884894	0.216902	292541	Nlrp12
583	ENSRNOG00000002373	1285.09	-0.394713	0.150972	-2.61448	0.0089364	0.217121	114124	Akap1
584	ENSRNOG00000004704	43.8545	1.41929	0.543187	2.6129	0.00897782	0.217121	299889	Dcstamp
585	ENSRNOG00000008937	11117.1	-0.319443	0.122234	-2.61337	0.00896536	0.217121	29276	Csrp1
586	ENSRNOG00000013220	2847.26	0.855708	0.327462	2.61315	0.00897113	0.217121	314618	Arhgap45
587	ENSRNOG00000009848	635.34	1.02562	0.392891	2.61044	0.00904254	0.217151	29197	Il18
588	ENSRNOG00000013030	660.348	0.523229	0.200378	2.61121	0.00902231	0.217151	89812	Pip4k2b
589	ENSRNOG00000027940	18.7055	-1.31452	0.503378	-2.61141	0.00901709	0.217151	314614	Plppr3
590	ENSRNOG00000000017	545.008	0.815763	0.314721	2.59202	0.00954143	0.217927	297738	Steap1
591	ENSRNOG00000000566	291.635	-1.28857	0.497337	-2.59093	0.00957159	0.217927	29700	Pcbd1
592	ENSRNOG00000000572	230.139	-0.633632	0.243688	-2.60017	0.00931765	0.217927	84468	Chst3
593	ENSRNOG00000001204	4701.55	0.366004	0.141191	2.59226	0.00953478	0.217927	360823	Ankrd13a
594	ENSRNOG00000002396	681.029	1.08445	0.418648	2.59036	0.00958751	0.217927	288937	Serpinb8
595	ENSRNOG00000004048	543.178	0.658247	0.252461	2.60732	0.00912536	0.217927	300160	Lrrk2
596	ENSRNOG00000004328	3992.01	-1.11871	0.432392	-2.58725	0.00967454	0.217927	314979	Deptor
597	ENSRNOG00000005788	639.41	0.480463	0.185735	2.58682	0.00968665	0.217927	286919	Cdk5rap2
598	ENSRNOG00000007765	620.468	-1.46218	0.562416	-2.59982	0.00932726	0.217927	295691	Frzb
599	ENSRNOG00000008409	3710.8	0.912415	0.352586	2.58778	0.00965967	0.217927	314654	Myo1f
600	ENSRNOG00000009401	2752.5	0.561269	0.216327	2.59455	0.00947159	0.217927	362176	Lmo2
601	ENSRNOG00000009912	1495.47	0.978454	0.378141	2.58754	0.00966645	0.217927	79113	Fgr
602	ENSRNOG00000010111	39.7951	1.02839	0.395733	2.59871	0.00935751	0.217927	299338	Exoc3l4
603	ENSRNOG00000010805	118057	-1.15755	0.44719	-2.58849	0.00963967	0.217927	79451	Fabp4
604	ENSRNOG00000014879	2121.15	0.790757	0.303874	2.60226	0.00926123	0.217927	362696	Ttc7a
605	ENSRNOG00000015616	604.732	0.866484	0.33392	2.59488	0.00946226	0.217927	114705	Rgs14
606	ENSRNOG00000016997	62.5809	-0.783593	0.302707	-2.58862	0.00963604	0.217927	689561	Bnip5
607	ENSRNOG00000017426	3921.68	0.368658	0.141986	2.59644	0.00941952	0.217927	298514	Rragc
608	ENSRNOG00000018414	16127.8	0.844578	0.324046	2.60635	0.00915127	0.217927	307403	Csf1r
609	ENSRNOG00000019770	76.4847	-1.44346	0.553599	-2.60742	0.00912285	0.217927	365299	Bnc1
610	ENSRNOG00000019977	2180.59	-0.737636	0.283961	-2.59767	0.00938599	0.217927	360406	Ptprf
611	ENSRNOG00000021081	695.049	0.452615	0.17462	2.59201	0.00954177	0.217927	310661	Vps72
612	ENSRNOG00000022261	204.314	0.791626	0.304869	2.59661	0.00941484	0.217927	306464	Cenpu
613	ENSRNOG00000022953	108.587	0.599402	0.23145	2.58977	0.00960405	0.217927	298442	Ccdc163
614	ENSRNOG00000023337	38.3379	-1.29394	0.498185	-2.59732	0.00939549	0.217927	29751	Sema3a
615	ENSRNOG00000025115	7.75349	-1.45414	0.558413	-2.60407	0.00921249	0.217927	315663	Exph5
616	ENSRNOG00000025991	997.62	-0.985752	0.381117	-2.58648	0.0096962	0.217927	500006	Pex1
617	ENSRNOG00000028047	435.904	-0.967167	0.372114	-2.59911	0.00934646	0.217927	29470	Mecr
618	ENSRNOG00000030021	10053.4	0.819574	0.314801	2.60347	0.00922852	0.217927	287910	Ccl6
619	ENSRNOG00000030445	2018.66	-0.939984	0.361731	-2.59857	0.00936127	0.217927	360618	Ormdl3
620	ENSRNOG00000031168	313.983	0.679864	0.261976	2.59514	0.00945517	0.217927	295635	Arhgap15
621	ENSRNOG00000031598	666.603	0.991169	0.381197	2.60015	0.00931842	0.217927	311396	Atp8b4
622	ENSRNOG00000034234	398370	-0.519517	0.200796	-2.58728	0.00967357	0.217927	26195	COX1
623	ENSRNOG00000046222	57.0361	1.09896	0.424387	2.58952	0.00961094	0.217927	103689942	LOC103689942
624	ENSRNOG00000048088	5128.86	-1.37491	0.528723	-2.60043	0.00931069	0.217927	58827	Mest
625	ENSRNOG00000051792	440.279	-0.731751	0.280805	-2.6059	0.00916329	0.217927	689959	LOC689959
626	ENSRNOG00000052407	1000.97	0.868604	0.335511	2.58889	0.00962846	0.217927	367901	Btk
627	ENSRNOG00000053288	362.971	0.845881	0.326288	2.59243	0.00952994	0.217927	361833	Ank3
628	ENSRNOG00000055915	1045.28	0.410034	0.158236	2.59128	0.00956193	0.217927	313594	Ago1
629	ENSRNOG00000058337	823.21	1.12247	0.433757	2.58779	0.00965949	0.217927	85240	Plcb2
630	ENSRNOG00000001584	110.17	-1.3502	0.52221	-2.58554	0.00972253	0.218194	304131	Map3k7cl
631	ENSRNOG00000037621	10.6622	1.29159	0.499686	2.58481	0.00974336	0.218338	289778	Spata48
632	ENSRNOG00000010104	1886.62	0.320351	0.123964	2.58424	0.0097595	0.218376	311551	Pofut1
633	ENSRNOG00000011431	753.869	0.416299	0.161246	2.58176	0.00982983	0.218978	306508	Mfhas1
634	ENSRNOG00000017703	6161.05	0.936048	0.362516	2.58209	0.00982049	0.218978	361689	Unc93b1
635	ENSRNOG00000026115	1182.34	0.547601	0.212081	2.58204	0.0098218	0.218978	309003	Zfp646
636	ENSRNOG00000024728	746.811	1.02912	0.398709	2.58114	0.00984759	0.219051	306279	Arhgap22
637	ENSRNOG00000008767	466.181	0.746118	0.289258	2.57942	0.00989662	0.21927	313391	Atg4c
638	ENSRNOG00000014363	1378.99	0.33131	0.128501	2.57826	0.00992991	0.21927	290541	Arhgef3
639	ENSRNOG00000014867	1056.69	-0.949627	0.368115	-2.5797	0.00988867	0.21927	499702	Synpo2
640	ENSRNOG00000026132	403.216	0.34265	0.13286	2.57903	0.00990771	0.21927	291324	Trdmt1
641	ENSRNOG00000053494	2395.1	1.44329	0.559756	2.57842	0.00992531	0.21927	100360872	Mcpt1l1
642	ENSRNOG00000017874	3947.01	0.896559	0.347883	2.57719	0.00996077	0.219631	24251	Cd53
643	ENSRNOG00000006877	1111.03	-0.870955	0.338216	-2.57515	0.0100198	0.220382	25186	Efnb1
644	ENSRNOG00000026435	360.083	0.911543	0.353997	2.575	0.010024	0.220382	314616	Arid3a
645	ENSRNOG00000001389	596.319	-1.03453	0.401964	-2.57369	0.010062	0.220779	84021	Irs3
646	ENSRNOG00000012494	188.678	-0.767115	0.298115	-2.57322	0.0100756	0.220779	308836	Kctd14
647	ENSRNOG00000028844	85.722	0.821252	0.319196	2.57287	0.0100858	0.220779	192215	Slc9a5
648	ENSRNOG00000019495	47.7042	-1.2019	0.46733	-2.57184	0.0101159	0.221117	114500	Gbx2
649	ENSRNOG00000008005	1151.22	0.729934	0.283962	2.57053	0.0101542	0.221634	362530	Akna
650	ENSRNOG00000000774	3050.55	-0.794271	0.30922	-2.56863	0.0102101	0.222533	81657	Gabbr1
651	ENSRNOG00000014585	303.395	0.498713	0.194227	2.56769	0.0102379	0.222819	364899	Cfap53
652	ENSRNOG00000009447	15.9624	-1.09703	0.427347	-2.56708	0.010256	0.222892	500118	Fam221a
653	ENSRNOG00000014075	166.696	-1.13753	0.443515	-2.56481	0.0103231	0.223387	306198	Clybl
654	ENSRNOG00000030700	156501	-0.506191	0.197339	-2.56508	0.0103151	0.223387	26204	COX3
655	ENSRNOG00000020006	582.438	0.513837	0.200495	2.56284	0.010382	0.223854	102555298	Wdr90
656	ENSRNOG00000036837	138.856	1.03921	0.405626	2.56198	0.0104078	0.223938	366998	Nfe2
657	ENSRNOG00000005587	4175.7	-0.476566	0.186196	-2.55949	0.0104827	0.224927	114597	Suclg1
658	ENSRNOG00000054331	194.515	-0.660566	0.25816	-2.55874	0.0105052	0.225073	305552	Wdpcp
659	ENSRNOG00000007457	8133.67	-1.19769	0.468743	-2.55511	0.0106155	0.227115	295703	Serping1
660	ENSRNOG00000004131	3392.2	0.44989	0.176202	2.55327	0.0106718	0.227696	29355	Pkn1
661	ENSRNOG00000032580	28.1437	1.30332	0.510458	2.55323	0.0106728	0.227696	100909879	LOC100909879
662	ENSRNOG00000002549	9.90953	1.22855	0.481377	2.55216	0.0107057	0.227756	79247	Htr5b
663	ENSRNOG00000013564	588.104	1.00122	0.392256	2.55247	0.0106961	0.227756	306760	Dok3
664	ENSRNOG00000012568	1007.39	0.548158	0.214835	2.55153	0.0107252	0.227762	94193	Madd
665	ENSRNOG00000051986	904.13	0.762426	0.298853	2.55117	0.0107361	0.227762	29337	Plcg2
666	ENSRNOG00000003296	589.548	0.525524	0.206284	2.54757	0.0108475	0.229804	79127	Dck
667	ENSRNOG00000006997	23828.1	-0.705495	0.277188	-2.54519	0.010922	0.230456	54226	App
668	ENSRNOG00000010319	17636.7	0.978385	0.384303	2.54587	0.0109006	0.230456	306071	Lcp1
669	ENSRNOG00000011653	4294.91	0.360362	0.14161	2.54475	0.0109356	0.230456	297530	Washc2c
670	ENSRNOG00000017084	105.597	-1.19588	0.46996	-2.54463	0.0109393	0.230456	25117	Hsd11b2
671	ENSRNOG00000008890	51.5052	1.39884	0.550081	2.54298	0.0109913	0.23123	25549	Slc18a2
672	ENSRNOG00000004649	246.194	1.09005	0.428825	2.54195	0.0110235	0.231586	24494	Il1b
673	ENSRNOG00000042189	4519.94	0.338798	0.133333	2.54098	0.0110542	0.231588	246324	Rab31
674	ENSRNOG00000049906	18.1916	-0.970956	0.382112	-2.54103	0.0110527	0.231588	687536	Foxf1
675	ENSRNOG00000014837	3977.83	0.686842	0.270582	2.53839	0.0111365	0.232666	316736	Emilin2
676	ENSRNOG00000011977	411.802	-0.910566	0.35908	-2.53583	0.011218	0.233725	310207	Sema5a
677	ENSRNOG00000058658	3638.04	-0.682827	0.269389	-2.53472	0.0112536	0.233821	295922	Mtch2
678	ENSRNOG00000061544	880.494	-0.852914	0.33643	-2.53519	0.0112385	0.233821	361840	Spock2
679	ENSRNOG00000015068	512.668	-0.625165	0.246777	-2.53332	0.0112989	0.234357	245983	Il11ra1
680	ENSRNOG00000015177	4380.96	-0.844003	0.333421	-2.53135	0.0113626	0.234971	315135	Sun2
681	ENSRNOG00000023576	83.3251	-1.11345	0.439911	-2.53108	0.0113711	0.234971	363225	Ecrg4
682	ENSRNOG00000030225	1075.88	-0.650156	0.257102	-2.52879	0.0114457	0.236191	300786	Clpx
683	ENSRNOG00000014875	1307.3	0.20023	0.0792044	2.52801	0.0114711	0.236392	290829	Ash2l
684	ENSRNOG00000036859	523.407	0.549104	0.217325	2.52665	0.0115155	0.236985	499211	Gdpd5
685	ENSRNOG00000011550	312.508	0.86186	0.341259	2.52553	0.0115523	0.237215	29738	Kcnab2
686	ENSRNOG00000015668	11.1063	-1.38648	0.549127	-2.52488	0.0115738	0.237215	362506	Ccl19
687	ENSRNOG00000018090	3549.58	0.487093	0.192895	2.52517	0.0115642	0.237215	361502	Ppp6r1
688	ENSRNOG00000032948	2220.19	0.694221	0.27511	2.52343	0.0116215	0.237756	100361294	Tyk2
689	ENSRNOG00000050946	224.163	0.865122	0.342877	2.52313	0.0116316	0.237756	311535	Fam110a
690	ENSRNOG00000019009	309.81	0.74132	0.293945	2.52197	0.0116701	0.238221	306344	Arrdc2
691	ENSRNOG00000013358	38.1308	-1.09189	0.433176	-2.52067	0.0117132	0.238229	286758	Aqp11
692	ENSRNOG00000025498	56.3992	-1.38924	0.55117	-2.52053	0.0117177	0.238229	366031	Crb2
693	ENSRNOG00000037850	2753.64	-1.00183	0.397469	-2.52054	0.0117177	0.238229	171451	Mtarc2
694	ENSRNOG00000014171	754.499	0.758351	0.30098	2.5196	0.0117487	0.238538	287437	Tnfsf13
695	ENSRNOG00000021157	5650.38	0.715854	0.284204	2.5188	0.0117754	0.238759	50654	Ctss
696	ENSRNOG00000046283	351.835	-0.594463	0.236056	-2.51831	0.0117919	0.238774	681708	Tmem41a
697	ENSRNOG00000016679	16.3496	-1.41765	0.563211	-2.51709	0.011833	0.239286	499254	Tmc7
698	ENSRNOG00000008439	52.9436	0.970023	0.385854	2.51396	0.0119383	0.239506	500349	Gprc5d
699	ENSRNOG00000015553	535.257	0.677022	0.269082	2.51605	0.0118679	0.239506	310614	Gatad2b
700	ENSRNOG00000019934	862.156	-0.498852	0.198315	-2.51546	0.0118879	0.239506	361309	Paip2
701	ENSRNOG00000020020	4102.5	-0.460607	0.183221	-2.51395	0.0119389	0.239506	309456	Wbp1l
702	ENSRNOG00000020744	1862.73	0.501905	0.199636	2.5141	0.0119338	0.239506	81635	Adar
703	ENSRNOG00000039698	7.89529	1.37055	0.545033	2.51463	0.0119158	0.239506	302971	Prss22
704	ENSRNOG00000007688	385.061	0.483418	0.192379	2.51284	0.0119764	0.239554	363469	Sms
705	ENSRNOG00000013994	1400.33	-0.864916	0.344192	-2.51288	0.0119749	0.239554	85496	Enpp1
706	ENSRNOG00000037449	496.215	0.679636	0.270752	2.51018	0.012067	0.240165	304573	Pole
707	ENSRNOG00000008422	56.6154	1.03305	0.411841	2.50837	0.012129	0.240766	287610	Lpo
708	ENSRNOG00000038600	24.77	0.966036	0.385125	2.50837	0.012129	0.240766	100359753	Dnaaf3
709	ENSRNOG00000002545	1359.5	-0.35657	0.142295	-2.50586	0.0122155	0.242165	302913	RGD1309748
710	ENSRNOG00000028368	43.0557	1.17416	0.468718	2.50505	0.0122435	0.242403	360843	Etnk2
711	ENSRNOG00000025669	599.681	0.538007	0.214937	2.5031	0.0123111	0.243423	303670	Tmem104
712	ENSRNOG00000005930	957.871	-1.24852	0.499647	-2.49881	0.0124611	0.244418	300691	Nnmt
713	ENSRNOG00000007268	65.4089	-0.719097	0.288608	-2.49161	0.0127167	0.244418	360483	RGD1561796
714	ENSRNOG00000007743	10896.5	-1.19506	0.47921	-2.49382	0.0126376	0.244418	171341	Mgst1
715	ENSRNOG00000008738	602.267	1.27253	0.510223	2.49407	0.0126287	0.244418	311209	Tp53i11
716	ENSRNOG00000010967	894.773	-0.563539	0.226104	-2.49239	0.0126886	0.244418	293886	Cdc37l1
717	ENSRNOG00000011160	36.8781	1.38474	0.554088	2.49914	0.0124495	0.244418	117556	Sv2b
718	ENSRNOG00000012835	425.555	0.909102	0.364336	2.49523	0.0125876	0.244418	315330	Espl1
719	ENSRNOG00000013257	33.0614	1.05281	0.422936	2.48928	0.0128001	0.244418	316395	Hecw2
720	ENSRNOG00000016892	845.989	-0.401262	0.160927	-2.49345	0.012651	0.244418	245980	Nr2f6
721	ENSRNOG00000016953	60.7005	-1.37816	0.55352	-2.48981	0.0127813	0.244418	307838	Chst4
722	ENSRNOG00000020179	1351.7	0.492171	0.197656	2.49004	0.012773	0.244418	100363253	Nt5c2
723	ENSRNOG00000020300	4014.38	0.504745	0.202268	2.49543	0.0125805	0.244418	361680	Lsp1
724	ENSRNOG00000020729	575.645	-1.08964	0.437509	-2.49055	0.0127544	0.244418	63878	Stc2
725	ENSRNOG00000021735	379.298	-1.17089	0.470375	-2.48927	0.0128006	0.244418	361267	Akr1c15
726	ENSRNOG00000024688	56.3027	1.27748	0.512463	2.49281	0.0126736	0.244418	681056	Erfe
727	ENSRNOG00000026589	2619.21	0.347597	0.139135	2.49826	0.0124804	0.244418	315496	Dpy19l1
728	ENSRNOG00000027376	468.78	-0.43086	0.172278	-2.50097	0.0123855	0.244418	297520	Il17rc
729	ENSRNOG00000027894	1121.98	0.923523	0.370015	2.49591	0.0125635	0.244418	310621	Iqgap3
730	ENSRNOG00000032929	768.07	0.771118	0.308641	2.49843	0.0124744	0.244418	293733	Incenp
731	ENSRNOG00000037211	97.7678	1.03059	0.413626	2.4916	0.012717	0.244418	360849	Kif14
732	ENSRNOG00000037563	7664.52	0.927975	0.372637	2.49029	0.0127638	0.244418	287435	Cd68
733	ENSRNOG00000052506	3321.56	-0.865125	0.346883	-2.494	0.0126314	0.244418	26956	Ak3
734	ENSRNOG00000058133	74.8648	0.867367	0.348311	2.49021	0.0127668	0.244418	292690	Ppm1n
735	ENSRNOG00000059857	351.881	-1.19923	0.481368	-2.4913	0.0127276	0.244418	362993	Rnd1
736	ENSRNOG00000012565	881.55	0.602137	0.241994	2.48823	0.012838	0.244568	306619	Cln8
737	ENSRNOG00000026937	317.949	-0.456161	0.183395	-2.48731	0.0128713	0.244894	365619	Arsk
738	ENSRNOG00000007319	71.8683	-1.17763	0.473923	-2.48486	0.0129601	0.245625	246273	Trib3
739	ENSRNOG00000015717	939.809	0.84048	0.338238	2.48488	0.0129595	0.245625	114767	Ptpre
740	ENSRNOG00000018321	43.1439	1.19949	0.482797	2.48447	0.0129746	0.245625	499017	Sytl3
741	ENSRNOG00000000407	252.255	-0.546934	0.220287	-2.48282	0.0130347	0.245674	309773	Dcbld1
742	ENSRNOG00000000981	5997.47	-0.811198	0.326752	-2.48261	0.0130422	0.245674	25073	Scarb1
743	ENSRNOG00000014369	1396.58	0.672301	0.270676	2.48379	0.0129994	0.245674	311839	Slc27a4
744	ENSRNOG00000032133	347.814	-1.39527	0.5619	-2.48314	0.0130231	0.245674	474169	Rnase2
745	ENSRNOG00000004613	198.371	-0.853906	0.344234	-2.4806	0.0131162	0.246454	192179	Gpm6b
746	ENSRNOG00000004217	3149.94	0.787125	0.317588	2.47845	0.0131956	0.246597	29398	Stk10
747	ENSRNOG00000004517	19005.4	-1.13784	0.459183	-2.47798	0.013213	0.246597	24482	Igf1
748	ENSRNOG00000006588	818.041	-0.754924	0.304945	-2.4756	0.0133011	0.246597	29279	Meox2
749	ENSRNOG00000007133	12747.8	0.752143	0.303465	2.47851	0.0131931	0.246597	315217	Plxnb2
750	ENSRNOG00000016308	1064.75	0.904833	0.365485	2.47571	0.0132972	0.246597	117539	Il10ra
751	ENSRNOG00000017720	370.342	0.668041	0.269843	2.47566	0.0132989	0.246597	362391	Mxd1
752	ENSRNOG00000026653	635.927	-1.15469	0.466492	-2.47527	0.0133136	0.246597	353250	Hcar2
753	ENSRNOG00000029308	976.619	0.72514	0.293076	2.47424	0.013352	0.246597	500361	Irag2
754	ENSRNOG00000042070	391.135	0.835348	0.337595	2.47441	0.0133457	0.246597	364867	Ticam2
755	ENSRNOG00000042139	2747.82	0.837282	0.337884	2.47802	0.0132115	0.246597	362430	Clec4a1
756	ENSRNOG00000050430	1391.97	0.903356	0.364361	2.47929	0.0131645	0.246597	25156	Vav1
757	ENSRNOG00000057092	6502.74	1.00616	0.406531	2.47499	0.0133239	0.246597	114247	Slfn4
758	ENSRNOG00000000568	1491.76	0.587877	0.237785	2.47231	0.0134243	0.247072	353307	Slc29a3
759	ENSRNOG00000012611	1204.73	0.769901	0.311473	2.47181	0.0134431	0.247072	293783	Lpxn
760	ENSRNOG00000018262	698.819	0.839854	0.339772	2.47182	0.0134428	0.247072	25095	Ampd3
761	ENSRNOG00000022975	3099.46	0.894363	0.361813	2.47189	0.01344	0.247072	362966	Nfam1
762	ENSRNOG00000003622	7024.9	0.997286	0.40498	2.46256	0.013795	0.247191	66021	Cybb
763	ENSRNOG00000004730	493.12	-0.711895	0.289086	-2.46258	0.0137943	0.247191	311311	Meis2
764	ENSRNOG00000007654	446.96	-0.844415	0.342431	-2.46595	0.0136652	0.247191	299830	Lrig3
765	ENSRNOG00000008830	7431.14	-0.508297	0.20614	-2.46579	0.0136711	0.247191	360610	Nfe2l1
766	ENSRNOG00000009683	11630.3	0.545708	0.221785	2.46052	0.0138734	0.247191	83841	Sdcbp
767	ENSRNOG00000012344	15.0489	-1.37966	0.558441	-2.47055	0.0134905	0.247191	116726	Slc7a9
768	ENSRNOG00000013027	151.374	-0.740719	0.300906	-2.46163	0.0138309	0.247191	300444	Rgl3
769	ENSRNOG00000014966	3008.3	-1.05509	0.428808	-2.46052	0.0138737	0.247191	690000	LOC690000
770	ENSRNOG00000015285	338.44	0.858413	0.348878	2.4605	0.0138745	0.247191	83469	Lrp4
771	ENSRNOG00000016119	577.717	-0.920325	0.373402	-2.46471	0.0137126	0.247191	100360552	Fzd7
772	ENSRNOG00000016630	17266.6	0.514065	0.208287	2.46807	0.0135844	0.247191	313494	Tln1
773	ENSRNOG00000017120	739.406	1.07625	0.437169	2.46185	0.0138221	0.247191	293050	Abhd2
774	ENSRNOG00000017956	2604.14	0.386397	0.156901	2.46268	0.0137903	0.247191	361171	Golga7
775	ENSRNOG00000017967	540.125	0.375564	0.152432	2.46382	0.0137466	0.247191	361268	Asb13
776	ENSRNOG00000020721	225.37	0.616476	0.249702	2.46884	0.0135551	0.247191	58964	Nme6
777	ENSRNOG00000024967	1599.98	-0.56015	0.226878	-2.46895	0.0135511	0.247191	362897	Uqcrb
778	ENSRNOG00000026650	19.7402	1.36102	0.5522	2.46473	0.0137115	0.247191	367074	Tmprss4
779	ENSRNOG00000031766	108432	-0.529384	0.215117	-2.46092	0.0138583	0.247191	26192	CYTB
780	ENSRNOG00000033568	2235.5	0.321923	0.130753	2.46207	0.0138139	0.247191	302983	Mapk8ip3
781	ENSRNOG00000034200	245.47	0.716331	0.290806	2.46326	0.0137681	0.247191	289615	Atp8a1
782	ENSRNOG00000039048	626.051	0.960021	0.388833	2.46898	0.0135498	0.247191	64357	Cd200r1
783	ENSRNOG00000050395	3217.4	0.686671	0.278045	2.46964	0.0135248	0.247191	293749	Ms4a6bl
784	ENSRNOG00000050395	3217.4	0.686671	0.278045	2.46964	0.0135248	0.247191	100912573	Ms4a6e
785	ENSRNOG00000055572	2315.98	-0.528138	0.214244	-2.46512	0.0136965	0.247191	25179	Idh3g
786	ENSRNOG00000057159	125.475	0.645596	0.262235	2.46189	0.0138206	0.247191	685925	Rsl1
787	ENSRNOG00000003809	3797.8	0.769249	0.313102	2.45686	0.0140156	0.248869	302642	Sat1
788	ENSRNOG00000006670	158.701	-0.937155	0.381607	-2.45581	0.0140567	0.248869	501555	Rai2
789	ENSRNOG00000014660	311.024	-0.763165	0.31066	-2.45659	0.0140262	0.248869	295425	Usp53
790	ENSRNOG00000020567	1071.24	0.289917	0.118044	2.45602	0.0140486	0.248869	282837	Fibp
791	ENSRNOG00000023007	665.557	-1.01662	0.414012	-2.45554	0.0140674	0.248869	315979	Col6a6
792	ENSRNOG00000027736	231.241	-1.24289	0.506105	-2.4558	0.0140572	0.248869	65204	Cnn1
793	ENSRNOG00000002028	933.061	-0.807002	0.330176	-2.44416	0.0145192	0.249119	360698	Tmem50b
794	ENSRNOG00000002341	1084.75	0.742138	0.3029	2.45011	0.0142812	0.249119	494338	Trim25
795	ENSRNOG00000003947	415.543	-0.944065	0.38622	-2.44437	0.0145104	0.249119	114523	Ntn1
796	ENSRNOG00000004210	965.165	-0.797785	0.325436	-2.45144	0.0142288	0.249119	298878	Osr1
797	ENSRNOG00000004834	263.117	-1.02144	0.417329	-2.44757	0.0143824	0.249119	360661	Llgl2
798	ENSRNOG00000007461	44.6451	1.12315	0.459136	2.44623	0.0144357	0.249119	117537	Klhl41
799	ENSRNOG00000009204	1221.26	-1.03355	0.422161	-2.44823	0.0143561	0.249119	362417	Il17re
800	ENSRNOG00000009225	1025.52	-0.727703	0.297753	-2.44398	0.0145262	0.249119	360611	Copz2
801	ENSRNOG00000010005	1368.28	-0.458606	0.187432	-2.44678	0.0144138	0.249119	312258	Adck2
802	ENSRNOG00000010266	882.194	0.955613	0.390273	2.44858	0.0143421	0.249119	294706	Cd180
803	ENSRNOG00000013014	3038.05	0.795495	0.32507	2.44715	0.0143991	0.249119	79129	Cyba
804	ENSRNOG00000013252	500.728	0.368234	0.150167	2.45217	0.0141997	0.249119	361887	Cwc27
805	ENSRNOG00000014479	2334.44	0.530158	0.216877	2.4445	0.0145051	0.249119	310760	Cttnbp2nl
806	ENSRNOG00000017783	6455.06	-1.13158	0.462886	-2.44462	0.0145003	0.249119	84402	Sfrp1
807	ENSRNOG00000018770	329.03	0.797015	0.325801	2.44633	0.014432	0.249119	492821	Pmaip1
808	ENSRNOG00000019582	443.317	0.693288	0.283378	2.44652	0.0144244	0.249119	361472	Mthfd1l
809	ENSRNOG00000020624	1202	-0.973557	0.398084	-2.44561	0.0144607	0.249119	25618	Acadsb
810	ENSRNOG00000022764	906.174	0.985974	0.402336	2.45062	0.014261	0.249119	685433	Evi2a
811	ENSRNOG00000025120	57.1801	-1.17251	0.479117	-2.44724	0.0143955	0.249119	140589	Gli1
812	ENSRNOG00000028036	1236.76	1.07518	0.438016	2.45466	0.0141018	0.249119	315879	Adamts7
813	ENSRNOG00000042826	214.548	0.701083	0.286294	2.44883	0.0143323	0.249119	361487	Zfp52
814	ENSRNOG00000046662	379.761	0.493141	0.201157	2.45152	0.0142254	0.249119	681665	Ints6l
815	ENSRNOG00000046663	10769.1	0.926142	0.378578	2.44637	0.0144303	0.249119	116591	Fcgr2a
816	ENSRNOG00000046663	10769.1	0.926142	0.378578	2.44637	0.0144303	0.249119	498276	LOC498276
817	ENSRNOG00000046663	10769.1	0.926142	0.378578	2.44637	0.0144303	0.249119	100911825	LOC100911825
818	ENSRNOG00000046663	10769.1	0.926142	0.378578	2.44637	0.0144303	0.249119	108348047	LOC108348047
819	ENSRNOG00000049028	2176.41	0.749145	0.305771	2.45002	0.0142847	0.249119	445269	C5ar2
820	ENSRNOG00000057378	860.911	0.352348	0.144144	2.44441	0.0145089	0.249119	287044	Clec16a
821	ENSRNOG00000061862	126.193	-0.673834	0.274878	-2.4514	0.0142303	0.249119	80338	Zbtb10
822	ENSRNOG00000010940	2506.78	-1.09451	0.448334	-2.44128	0.0146355	0.250425	315973	Acad11
823	ENSRNOG00000018865	2451.65	-0.658648	0.269969	-2.43972	0.0146987	0.251223	294809	Adamts12
824	ENSRNOG00000046941	97.2268	1.11393	0.456686	2.43916	0.0147213	0.251325	100909964	LOC100909964
825	ENSRNOG00000001757	911.931	1.19	0.488763	2.43471	0.0149038	0.25135	288044	Tm4sf19
826	ENSRNOG00000003442	2275.73	-1.36229	0.559589	-2.43444	0.0149147	0.25135	29290	Adora1
827	ENSRNOG00000005278	60.63	-1.31583	0.540479	-2.43457	0.0149095	0.25135	366894	Trhde
828	ENSRNOG00000012160	4628.23	0.866402	0.355445	2.43751	0.0147886	0.25135	25155	Syk
829	ENSRNOG00000017842	20.315	-1.25222	0.513574	-2.43825	0.0147585	0.25135	24768	Scnn1g
830	ENSRNOG00000027295	1019.17	0.658831	0.270649	2.43426	0.0149222	0.25135	300802	Aph1b
831	ENSRNOG00000027295	1019.17	0.658831	0.270649	2.43426	0.0149222	0.25135	108348064	LOC108348064
832	ENSRNOG00000029191	2422.57	-1.0141	0.416537	-2.43458	0.0149089	0.25135	685067	LOC685067
833	ENSRNOG00000042029	724.49	-0.675875	0.277414	-2.43634	0.0148368	0.25135	290212	Efs
834	ENSRNOG00000048817	41.6349	-0.948467	0.389458	-2.43535	0.0148774	0.25135	501582	Gspt2
835	ENSRNOG00000053430	130.948	1.15131	0.473039	2.43386	0.0149388	0.25135	171144	Slco4a1
836	ENSRNOG00000057125	754.183	-0.801639	0.329135	-2.43559	0.0148675	0.25135	25678	Ddr1
837	ENSRNOG00000006931	3486.61	-1.24867	0.513563	-2.43139	0.0150412	0.252792	315500	Eepd1
838	ENSRNOG00000012840	162312	-0.930644	0.383142	-2.42898	0.0151414	0.254193	24791	Sparc
839	ENSRNOG00000005195	10725.9	-0.663348	0.2733	-2.42718	0.0152168	0.254789	25307	Cst3
840	ENSRNOG00000014254	2835.65	0.466737	0.192316	2.42693	0.0152273	0.254789	25757	Cpt1a
841	ENSRNOG00000018343	2145.41	-0.463404	0.190898	-2.4275	0.0152034	0.254789	290985	Isca1
842	ENSRNOG00000015895	2298.04	0.992308	0.409044	2.42592	0.0152697	0.255002	65196	B4galt6
843	ENSRNOG00000058752	90.8622	0.950007	0.391623	2.42582	0.0152738	0.255002	360718	Popdc2
844	ENSRNOG00000001138	1004.53	0.621664	0.256412	2.42448	0.0153305	0.255085	304530	Taok3
845	ENSRNOG00000002948	1227.32	0.512303	0.211288	2.42466	0.0153226	0.255085	140668	Abcc3
846	ENSRNOG00000003163	3373.69	-0.478636	0.197386	-2.42488	0.0153136	0.255085	289217	Sdhc
847	ENSRNOG00000004146	2042.84	0.499957	0.206244	2.4241	0.0153462	0.255085	192276	Coro7
848	ENSRNOG00000001629	568.905	0.472746	0.195259	2.42112	0.0154728	0.255304	288233	Get1
849	ENSRNOG00000012016	2362.29	0.709745	0.293129	2.42127	0.0154664	0.255304	266732	Npc1
850	ENSRNOG00000016700	378.255	-0.779562	0.32185	-2.42213	0.01543	0.255304	252856	Tcf21
851	ENSRNOG00000018765	588.551	-0.356521	0.147171	-2.4225	0.0154143	0.255304	361698	Pold4
852	ENSRNOG00000020206	47731.5	0.753581	0.310978	2.42326	0.0153819	0.255304	171293	Ctsd
853	ENSRNOG00000027245	1003.31	-1.23785	0.51106	-2.42213	0.01543	0.255304	498662	Tdrp
854	ENSRNOG00000047781	331.85	-1.17567	0.485613	-2.42101	0.0154776	0.255304	301113	Slc25a23
855	ENSRNOG00000014522	619.971	-0.634984	0.26243	-2.41963	0.0155362	0.255714	85239	Mlycd
856	ENSRNOG00000038825	8.883	-1.33815	0.553026	-2.41968	0.015534	0.255714	499570	Fabp12
857	ENSRNOG00000006076	1286.6	-0.843764	0.348897	-2.41837	0.0155901	0.256066	312052	Steap2
858	ENSRNOG00000015160	395.772	-0.945195	0.390908	-2.41795	0.0156084	0.256066	297902	Gem
859	ENSRNOG00000007307	2254.21	-0.757969	0.313657	-2.41655	0.0156682	0.256559	362842	Syde1
860	ENSRNOG00000008063	1472.16	-0.637206	0.263694	-2.41646	0.0156724	0.256559	63938	Hibadh
861	ENSRNOG00000046261	874.849	-1.0744	0.444892	-2.41497	0.0157363	0.257327	25732	Acp5
862	ENSRNOG00000005214	944.626	0.790993	0.327671	2.41399	0.015779	0.257384	364206	Plek
863	ENSRNOG00000008000	45.9201	-1.30101	0.53926	-2.41259	0.0158398	0.257384	80977	Syt13
864	ENSRNOG00000010457	2647.49	0.793445	0.328729	2.41368	0.0157925	0.257384	503052	Vash1
865	ENSRNOG00000016102	760.101	-0.429206	0.177835	-2.4135	0.0157999	0.257384	361668	Ebf3
866	ENSRNOG00000031032	546.182	-0.45116	0.186965	-2.41307	0.0158186	0.257384	113990	Hmgn3
867	ENSRNOG00000050979	30.5055	0.940302	0.389756	2.41254	0.0158419	0.257384	691572	Ubap1l
868	ENSRNOG00000000906	3251.71	-1.02836	0.426711	-2.40996	0.0159542	0.258506	360757	Medag
869	ENSRNOG00000002014	191.189	1.03129	0.428029	2.4094	0.0159787	0.258506	305269	Stap1
870	ENSRNOG00000003041	1028.55	0.401503	0.166663	2.40907	0.0159931	0.258506	287522	Smg6
871	ENSRNOG00000015085	617.349	-0.956308	0.397144	-2.40796	0.0160419	0.258506	308405	Dmpk
872	ENSRNOG00000018390	6822.46	0.766666	0.318324	2.40844	0.0160207	0.258506	361527	Pld3
873	ENSRNOG00000026235	2204.8	0.990103	0.411202	2.40783	0.0160477	0.258506	25060	Hk3
874	ENSRNOG00000033776	6097.65	0.545256	0.226339	2.40903	0.0159951	0.258506	100359668	LOC100359668
875	ENSRNOG00000047756	1022.55	0.424722	0.176479	2.40665	0.0160997	0.259069	309957	Mef2a
876	ENSRNOG00000000137	627.311	0.858233	0.357638	2.39973	0.0164074	0.259541	291359	Ly86
877	ENSRNOG00000002721	1355.34	-0.667409	0.278499	-2.39645	0.0165549	0.259541	288088	Ndufb4
878	ENSRNOG00000007582	449.497	0.56674	0.235856	2.4029	0.0162655	0.259541	304655	Zswim4
879	ENSRNOG00000009037	4298.97	-0.704248	0.293394	-2.40035	0.0163796	0.259541	171396	Sulf1
880	ENSRNOG00000009754	3556.77	-0.544919	0.227136	-2.39909	0.0164358	0.259541	297508	Nampt
881	ENSRNOG00000011913	1905.32	-0.748919	0.312016	-2.40026	0.0163833	0.259541	24268	Cp
882	ENSRNOG00000013328	1801.45	-0.608515	0.253351	-2.40186	0.0163119	0.259541	498642	Rbpms
883	ENSRNOG00000015654	8389.5	-1.25802	0.524486	-2.39857	0.0164593	0.259541	25235	Ghr
884	ENSRNOG00000017539	208.694	1.15216	0.480886	2.39592	0.0165788	0.259541	81687	Mmp9
885	ENSRNOG00000020102	3217.32	0.241468	0.100714	2.39758	0.0165039	0.259541	361532	Sirt2
886	ENSRNOG00000021100	2004.35	0.780801	0.325665	2.39756	0.0165047	0.259541	310663	Tnfaip8l2
887	ENSRNOG00000021143	1568.2	0.344887	0.143767	2.39893	0.0164431	0.259541	689883	Setdb1
888	ENSRNOG00000021412	4748.96	0.732784	0.305135	2.40151	0.0163275	0.259541	303378	Slfn13
889	ENSRNOG00000021644	788.642	0.859829	0.358918	2.39562	0.0165924	0.259541	246239	Slc15a3
890	ENSRNOG00000032798	844.141	-0.67973	0.283049	-2.40146	0.0163299	0.259541	140915	Slco3a1
891	ENSRNOG00000043007	2970.23	-0.621869	0.258739	-2.40346	0.0162408	0.259541	494125	Rcn3
892	ENSRNOG00000045775	2923.97	-0.380166	0.1582	-2.40307	0.0162583	0.259541	684035	Rnpepl1
893	ENSRNOG00000050649	974.633	-0.294195	0.122569	-2.40024	0.0163843	0.259541	687358	Tvp23b
894	ENSRNOG00000059016	3951.06	-1.01477	0.423158	-2.39807	0.0164815	0.259541	362326	Tspan12
895	ENSRNOG00000060421	41.8029	0.837664	0.349635	2.39582	0.0165831	0.259541	103694523	LOC103694523
896	ENSRNOG00000001187	416.835	1.00323	0.420179	2.38763	0.0169572	0.260232	304545	Oasl
897	ENSRNOG00000002121	1330.71	0.437303	0.183203	2.38698	0.0169872	0.260232	305131	Lrrc8d
898	ENSRNOG00000002934	5341.06	0.944248	0.394396	2.39416	0.0166584	0.260232	25650	Atp1b1
899	ENSRNOG00000006063	790.725	0.429817	0.180084	2.38675	0.0169978	0.260232	362166	Phf21a
900	ENSRNOG00000009207	586.226	-0.358999	0.149995	-2.39341	0.0166925	0.260232	114210	Spata2
901	ENSRNOG00000009630	2735.5	-0.550275	0.2304	-2.38835	0.0169243	0.260232	84013	Hsd17b12
902	ENSRNOG00000012604	216.027	-0.455371	0.190725	-2.38757	0.01696	0.260232	363029	Swsap1
903	ENSRNOG00000019281	3748.4	0.510121	0.213097	2.39385	0.0166727	0.260232	295231	Glmp
904	ENSRNOG00000020072	45.7896	-0.856861	0.35884	-2.38786	0.0169466	0.260232	680047	Pcdhb9
905	ENSRNOG00000023449	17.2611	1.21694	0.509645	2.38782	0.0169485	0.260232	499973	Atg9b
906	ENSRNOG00000023683	42.1393	-1.23872	0.517798	-2.39228	0.0167442	0.260232	25495	Nog
907	ENSRNOG00000024539	979.386	-0.506407	0.211704	-2.39205	0.0167544	0.260232	297990	Ndufb6
908	ENSRNOG00000031024	156.543	1.03205	0.431466	2.39197	0.0167581	0.260232	100360722	Sirpd
909	ENSRNOG00000033316	1103.68	-0.80479	0.336987	-2.38819	0.0169314	0.260232	302415	Foxo4
910	ENSRNOG00000037076	147.983	0.909131	0.380257	2.39083	0.0168103	0.260232	689757	LOC689757
911	ENSRNOG00000049780	3507.91	0.293749	0.123049	2.38726	0.0169747	0.260232	683667	Sri
912	ENSRNOG00000054033	457.903	0.565914	0.236724	2.3906	0.0168207	0.260232	171097	Adap1
913	ENSRNOG00000055142	7.24433	1.3473	0.563399	2.39138	0.0167853	0.260232	103689991	Ect2l
914	ENSRNOG00000060594	4933.55	-0.36944	0.154433	-2.39224	0.0167461	0.260232	29515	Atn1
915	ENSRNOG00000001232	288.539	-0.824427	0.34568	-2.38495	0.0170817	0.260461	29723	Slc19a1
916	ENSRNOG00000010479	5547.51	-0.71272	0.298704	-2.38604	0.0170308	0.260461	290447	Mycbp2
917	ENSRNOG00000053881	3019.39	0.46331	0.194243	2.38521	0.0170693	0.260461	304601	Baz2a
918	ENSRNOG00000014352	587.395	-0.745611	0.312786	-2.38377	0.0171362	0.26103	685634	Smim12
919	ENSRNOG00000006460	1065.6	0.717229	0.301042	2.38249	0.0171962	0.261038	302972	Amdhd2
920	ENSRNOG00000007159	4018.54	1.16278	0.487972	2.38288	0.0171778	0.261038	24770	Ccl2
921	ENSRNOG00000001117	140.237	0.605081	0.254342	2.37901	0.0173592	0.261269	678726	Fbxl18
922	ENSRNOG00000002215	3470.21	-0.841757	0.353628	-2.38035	0.0172964	0.261269	288057	Mylk
923	ENSRNOG00000010922	4102.11	-0.435943	0.183243	-2.37904	0.0173578	0.261269	315648	Ppp2r1b
924	ENSRNOG00000019368	97.5283	-0.612857	0.257418	-2.38078	0.0172759	0.261269	25122	Scnn1a
925	ENSRNOG00000020308	4095.01	-0.876741	0.368201	-2.38115	0.0172589	0.261269	64526	Ech1
926	ENSRNOG00000028884	2919.25	-0.564068	0.237064	-2.37939	0.0173413	0.261269	300677	Atp5mg
927	ENSRNOG00000050819	277.609	0.809303	0.340086	2.3797	0.0173266	0.261269	64041	Birc5
928	ENSRNOG00000001288	2025.84	-0.612909	0.257788	-2.37757	0.0174272	0.262031	498153	Gpr146
929	ENSRNOG00000060307	297.296	0.488807	0.205738	2.37587	0.0175074	0.262716	360664	Ten1
930	ENSRNOG00000054058	1216	-0.378877	0.159589	-2.37408	0.0175929	0.263737	259221	Osbpl1a
931	ENSRNOG00000000528	1130.64	0.683829	0.28913	2.36513	0.0180238	0.263827	309653	Fgd2
932	ENSRNOG00000001143	311.173	0.999809	0.421242	2.37348	0.0176214	0.263827	83620	Cit
933	ENSRNOG00000001149	5329.94	0.406087	0.171742	2.36451	0.0180539	0.263827	360820	Pxn
934	ENSRNOG00000002823	1466.93	0.291974	0.123311	2.36779	0.0178946	0.263827	50658	Mapk9
935	ENSRNOG00000003234	2355.77	0.371601	0.157039	2.36629	0.0179671	0.263827	302938	Mgrn1
936	ENSRNOG00000008062	206.405	0.606196	0.256434	2.36395	0.0180814	0.263827	680434	Dqx1
937	ENSRNOG00000008244	454.414	0.463869	0.195461	2.37321	0.0176342	0.263827	690035	LOC690035
938	ENSRNOG00000009686	3259.8	-1.2355	0.522036	-2.36669	0.017948	0.263827	29171	Aqp7
939	ENSRNOG00000011863	133.533	0.510894	0.21613	2.36383	0.0180873	0.263827	307639	Gins3
940	ENSRNOG00000017671	3863.9	0.610723	0.258209	2.36523	0.0180191	0.263827	29372	Rasa3
941	ENSRNOG00000019555	4577.09	0.64324	0.272044	2.36446	0.0180561	0.263827	361617	Arap1
942	ENSRNOG00000020908	101.141	0.936813	0.395644	2.36782	0.0178934	0.263827	303566	Hrob
943	ENSRNOG00000021199	2917.5	0.912201	0.385699	2.36506	0.0180272	0.263827	295279	Fcgr1a
944	ENSRNOG00000021619	15.4477	-1.24768	0.527061	-2.36724	0.0179214	0.263827	298567	Cela3b
945	ENSRNOG00000025100	1307.63	0.601057	0.253777	2.36845	0.017863	0.263827	363984	Ikbke
946	ENSRNOG00000025111	64.4276	0.865044	0.365859	2.36442	0.0180583	0.263827	308496	Nfkbid
947	ENSRNOG00000025274	1976.86	0.556818	0.235277	2.36665	0.0179501	0.263827	294673	Hexb
948	ENSRNOG00000030158	54.6606	-1.11307	0.46931	-2.37172	0.0177057	0.263827	500350	LOC500350
949	ENSRNOG00000032878	1511.34	-0.52032	0.219468	-2.37082	0.0177486	0.263827	291670	Cxxc5
950	ENSRNOG00000047028	33.7029	-1.04391	0.441008	-2.36709	0.0179284	0.263827	83513	Mmp24
951	ENSRNOG00000048818	50.6001	0.704548	0.297797	2.36587	0.0179879	0.263827	680264	Catsperd
952	ENSRNOG00000049949	7.94741	-1.32226	0.559135	-2.36482	0.0180386	0.263827	361129	Hapln4
953	ENSRNOG00000055721	613.612	1.03188	0.435245	2.3708	0.0177497	0.263827	315911	Rnf128
954	ENSRNOG00000061085	387.149	0.587904	0.248704	2.36387	0.018085	0.263827	312641	Fancd2
955	ENSRNOG00000061733	167.052	-0.499261	0.211116	-2.36487	0.0180366	0.263827	29234	Galr2
956	ENSRNOG00000061733	167.052	-0.499261	0.211116	-2.36487	0.0180366	0.263827	103690156	LOC103690156
957	ENSRNOG00000017372	537.719	-0.440231	0.186325	-2.36271	0.0181419	0.264368	290999	Higd2a
958	ENSRNOG00000008103	5985.97	-0.853331	0.361299	-2.36184	0.0181844	0.264478	24551	Mdh1
959	ENSRNOG00000019014	654.817	0.773221	0.32737	2.36192	0.0181808	0.264478	29633	Ndst1
960	ENSRNOG00000027008	1542.91	-0.633474	0.268357	-2.36057	0.018247	0.264662	303163	Igtp
961	ENSRNOG00000046309	130.408	1.03587	0.438964	2.35981	0.0182845	0.264662	314386	Gpr68
962	ENSRNOG00000049856	296.179	0.487243	0.206467	2.35991	0.0182794	0.264662	100361660	Zfp617
963	ENSRNOG00000059720	74.2012	0.846442	0.358678	2.3599	0.0182801	0.264662	24804	Syp
964	ENSRNOG00000009779	635.211	-1.28388	0.544299	-2.35877	0.0183355	0.264893	25626	Krt8
965	ENSRNOG00000018117	2786.66	-0.476267	0.201959	-2.35824	0.0183618	0.26502	293655	Ndufv1
966	ENSRNOG00000003150	1138.42	-0.421402	0.178789	-2.35699	0.018424	0.265664	100359982	Mpc2
967	ENSRNOG00000003049	1390.26	-0.401884	0.170565	-2.3562	0.0184631	0.265787	63864	Hsd17b10
968	ENSRNOG00000021137	438.757	-0.576843	0.244833	-2.35606	0.0184698	0.265787	499129	Kctd15
969	ENSRNOG00000053205	1113.3	0.308265	0.130856	2.35575	0.0184852	0.265787	363735	Gabpa
970	ENSRNOG00000027859	135.693	1.04031	0.441722	2.35513	0.018516	0.265976	309724	Tmem26
971	ENSRNOG00000031979	161442	-0.475182	0.201879	-2.3538	0.0185825	0.266678	26197	ATP6
972	ENSRNOG00000001129	617.723	-0.762587	0.324105	-2.3529	0.0186276	0.266819	360818	Fbxo21
973	ENSRNOG00000003972	1200.41	-1.26342	0.536945	-2.35297	0.018624	0.266819	25360	Tshr
974	ENSRNOG00000038372	2394.82	-0.851175	0.36191	-2.3519	0.018678	0.267288	289218	Ndufs2
975	ENSRNOG00000049714	1075.57	-0.750962	0.319415	-2.35105	0.0187205	0.267643	684122	Asap3
976	ENSRNOG00000023628	1511	0.663937	0.282453	2.35061	0.0187427	0.267708	287722	Tmem106a
977	ENSRNOG00000010381	1480.87	0.628591	0.26751	2.34978	0.0187843	0.267796	500526	Mknk1
978	ENSRNOG00000020289	1068.78	-0.355995	0.151481	-2.3501	0.0187685	0.267796	292887	Akt1s1
979	ENSRNOG00000001424	3380.87	0.428191	0.182314	2.34865	0.0188417	0.26815	116639	Cux1
980	ENSRNOG00000020246	2280.29	-0.878075	0.373873	-2.34859	0.0188446	0.26815	296313	Myl9
981	ENSRNOG00000020060	6596.35	-0.95439	0.406522	-2.3477	0.0188899	0.26829	282840	Atf5
982	ENSRNOG00000045555	691.925	-0.504033	0.21469	-2.34773	0.0188884	0.26829	100910944	LOC100910944
983	ENSRNOG00000006509	137.803	-0.93004	0.396438	-2.34599	0.0189764	0.269266	500287	Srgap3
984	ENSRNOG00000028512	1509.46	-0.769434	0.328225	-2.34423	0.0190664	0.27029	362843	Ilvbl
985	ENSRNOG00000000855	420.064	0.857034	0.366526	2.33826	0.0193738	0.270721	64569	Lst1
986	ENSRNOG00000001953	662.953	-0.871568	0.372675	-2.33868	0.0193519	0.270721	288227	Bace2
987	ENSRNOG00000002153	211.428	0.630915	0.269615	2.34006	0.0192808	0.270721	305288	Cep135
988	ENSRNOG00000004192	3216.6	0.491399	0.209878	2.34136	0.0192138	0.270721	498282	Arhgap30
989	ENSRNOG00000009473	432.71	0.441961	0.18897	2.33879	0.0193463	0.270721	303497	Osbpl7
990	ENSRNOG00000011441	2156.5	0.547853	0.233812	2.34313	0.0191225	0.270721	294900	Tpd52
991	ENSRNOG00000013232	38.3518	0.83856	0.358466	2.3393	0.0193197	0.270721	362125	Nr6a1
992	ENSRNOG00000013331	4993.31	-0.516465	0.220678	-2.34035	0.0192656	0.270721	157074	Sdha
993	ENSRNOG00000014621	2250.82	0.254162	0.108688	2.33845	0.0193639	0.270721	117103	Rab8a
994	ENSRNOG00000016484	285.569	-0.84496	0.361189	-2.33939	0.0193154	0.270721	297029	Gstk1
995	ENSRNOG00000018242	807.559	0.439944	0.188165	2.33808	0.0193832	0.270721	60341	Camkk1
996	ENSRNOG00000021560	618.245	0.892839	0.381112	2.34272	0.0191436	0.270721	296409	Cass4
997	ENSRNOG00000022030	136.192	0.671817	0.287269	2.33863	0.0193544	0.270721	689656	Aunip
998	ENSRNOG00000028659	971.827	0.437775	0.187039	2.34055	0.0192553	0.270721	362573	Szt2
999	ENSRNOG00000032546	1966.7	0.703434	0.300347	2.34207	0.0191771	0.270721	362831	Dot1l
1000	ENSRNOG00000010378	109.495	1.31189	0.561239	2.33749	0.0194137	0.270896	297386	Slc4a5
1001	ENSRNOG00000059705	1401.97	0.536158	0.229504	2.33616	0.019483	0.271613	361251	Elmo1
1002	ENSRNOG00000023013	395.435	-0.636802	0.272627	-2.3358	0.0195015	0.27162	364878	Marchf3
1003	ENSRNOG00000000479	664.491	0.64265	0.275246	2.33482	0.0195527	0.271743	294286	Kifc1
1004	ENSRNOG00000000728	1256.76	-0.89381	0.383793	-2.32889	0.0198651	0.271743	294141	Clic2
1005	ENSRNOG00000001224	10004.9	0.954423	0.410114	2.32722	0.0199537	0.271743	309684	Itgb2
1006	ENSRNOG00000001254	52519.2	-0.706043	0.303161	-2.32894	0.0198624	0.271743	361821	Col6a2
1007	ENSRNOG00000002776	705.986	1.08793	0.467761	2.32583	0.0200278	0.271743	29259	Sell
1008	ENSRNOG00000003203	1380.32	-0.532007	0.228268	-2.33063	0.0197728	0.271743	498008	Hexim1
1009	ENSRNOG00000004314	681.743	0.846583	0.363556	2.32862	0.0198793	0.271743	314897	Ppm1h
1010	ENSRNOG00000004398	383.596	-1.30587	0.560274	-2.33076	0.0197659	0.271743	314917	Pkhd1l1
1011	ENSRNOG00000005274	511.944	0.350299	0.150417	2.32885	0.0198669	0.271743	362779	Vrk1
1012	ENSRNOG00000006570	1279.99	0.42034	0.180696	2.32623	0.0200063	0.271743	314249	Plekhg3
1013	ENSRNOG00000010515	370.659	0.593664	0.255149	2.32673	0.0199794	0.271743	365813	Trim59
1014	ENSRNOG00000011599	19.9239	-1.29732	0.5556	-2.33498	0.0195442	0.271743	309312	Gldc
1015	ENSRNOG00000013194	552.37	0.808925	0.347571	2.32736	0.0199459	0.271743	117269	Rps6ka2
1016	ENSRNOG00000013368	744.507	0.556023	0.238381	2.3325	0.0196745	0.271743	301173	Plcl2
1017	ENSRNOG00000017714	815.758	0.399117	0.171473	2.32758	0.0199344	0.271743	363084	Usp3
1018	ENSRNOG00000020623	2005.51	0.319042	0.137129	2.32658	0.0199876	0.271743	361571	Aldh16a1
1019	ENSRNOG00000025302	267.881	0.652285	0.280162	2.32825	0.019899	0.271743	305984	Cdca2
1020	ENSRNOG00000026649	668.741	0.791253	0.339113	2.3333	0.0196323	0.271743	444984	Dnmt3a
1021	ENSRNOG00000028619	319.573	-0.849555	0.364978	-2.32769	0.0199285	0.271743	24460	Hoxc8
1022	ENSRNOG00000029707	94306.7	-0.553126	0.237157	-2.33232	0.0196839	0.271743	26201	ND4
1023	ENSRNOG00000030537	472.721	0.54048	0.232025	2.3294	0.019838	0.271743	360670	Slc26a11
1024	ENSRNOG00000034102	7.58882	-1.2752	0.547453	-2.32934	0.019841	0.271743	314627	Plk5
1025	ENSRNOG00000042825	3580.25	0.797375	0.341675	2.33372	0.0196103	0.271743	360655	Cd300le
1026	ENSRNOG00000045686	1436.05	-0.464091	0.199289	-2.32874	0.0198729	0.271743	84594	Nfs1
1027	ENSRNOG00000045686	1436.05	-0.464091	0.199289	-2.32874	0.0198729	0.271743	100911034	LOC100911034
1028	ENSRNOG00000046264	32.0688	-0.817089	0.3503	-2.33254	0.0196724	0.271743	291652	Pcdhb7
1029	ENSRNOG00000048723	2535.42	-0.813006	0.348848	-2.33054	0.0197774	0.271743	81750	Pros1
1030	ENSRNOG00000053577	313.791	0.898315	0.385986	2.32733	0.0199479	0.271743	300644	Gramd1b
1031	ENSRNOG00000055049	985.813	-0.96358	0.414333	-2.32561	0.0200391	0.271743	116676	Aldh1a2
1032	ENSRNOG00000011573	5322.23	-1.18361	0.509396	-2.32355	0.0201495	0.272158	60356	Csad
1033	ENSRNOG00000019407	444.392	0.253421	0.109084	2.32317	0.0201698	0.272158	298447	Dmap1
1034	ENSRNOG00000019445	1250.99	-1.29784	0.558573	-2.32349	0.0201527	0.272158	60333	Msln
1035	ENSRNOG00000024629	7537.25	-0.570452	0.245503	-2.32361	0.0201464	0.272158	170670	Hadha
1036	ENSRNOG00000031643	2751.44	0.750599	0.323038	2.32357	0.0201487	0.272158	308912	Dchs1
1037	ENSRNOG00000010086	510.211	0.594014	0.255871	2.32154	0.0202579	0.272645	296281	Plagl2
1038	ENSRNOG00000024056	593.691	0.517446	0.222879	2.32164	0.0202522	0.272645	100360772	Zfp17
1039	ENSRNOG00000033434	436.502	-0.865673	0.372894	-2.3215	0.02026	0.272645	156117	Casp12
1040	ENSRNOG00000019995	280.651	0.484621	0.208983	2.31895	0.0203976	0.273765	291677	Dnajc18
1041	ENSRNOG00000021015	270.471	-1.24392	0.536368	-2.31916	0.0203865	0.273765	292793	Sbsn
1042	ENSRNOG00000014293	609.029	-1.06	0.457216	-2.31838	0.0204289	0.273943	364952	Nkd1
1043	ENSRNOG00000000506	421.269	-0.688007	0.297308	-2.31413	0.0206608	0.274204	294299	Tead3
1044	ENSRNOG00000002914	1075.2	0.384751	0.166317	2.31336	0.0207029	0.274204	288914	Trmt1
1045	ENSRNOG00000004111	3196.96	0.855527	0.369924	2.31271	0.0207384	0.274204	81782	Soat1
1046	ENSRNOG00000007905	5714.65	-1.09257	0.471772	-2.31588	0.0205648	0.274204	81008	Itga7
1047	ENSRNOG00000009177	104.306	1.29328	0.558711	2.31476	0.0206259	0.274204	25047	Fcer1a
1048	ENSRNOG00000014202	464.369	0.796795	0.344494	2.31295	0.0207256	0.274204	307742	Snx20
1049	ENSRNOG00000017704	1876.55	-0.566161	0.244644	-2.31422	0.0206555	0.274204	315996	Sema3f
1050	ENSRNOG00000018044	4569.38	-1.14106	0.492912	-2.31495	0.0206157	0.274204	114209	Phyh
1051	ENSRNOG00000018985	3280.89	0.519511	0.22425	2.31667	0.020522	0.274204	25238	Grk2
1052	ENSRNOG00000019680	882.655	-1.13604	0.490979	-2.31383	0.0206772	0.274204	24566	Mst1
1053	ENSRNOG00000021220	1236.42	-0.985414	0.425947	-2.31347	0.020697	0.274204	296156	Cpxm1
1054	ENSRNOG00000031325	2831.87	0.341168	0.147465	2.31355	0.0206924	0.274204	79249	Abi1
1055	ENSRNOG00000032261	453.388	-0.997931	0.430904	-2.3159	0.0205637	0.274204	171522	Cyp2d4
1056	ENSRNOG00000042360	51.3466	1.15797	0.499999	2.31595	0.0205612	0.274204	680862	Treml4
1057	ENSRNOG00000053661	583.846	1.1194	0.483846	2.31355	0.0206923	0.274204	502907	LOC502907
1058	ENSRNOG00000059894	551.476	0.762759	0.329528	2.3147	0.0206294	0.274204	25460	Hmmr
1059	ENSRNOG00000014294	2665.94	0.694171	0.300245	2.31202	0.0207768	0.274471	116689	Ptpn6
1060	ENSRNOG00000012623	7269.67	-0.390904	0.169243	-2.30971	0.020904	0.275216	79120	Arf4
1061	ENSRNOG00000020652	3962.88	0.706939	0.306104	2.30948	0.0209172	0.275216	59086	Tgfb1
1062	ENSRNOG00000033429	33.0249	-0.934987	0.404897	-2.3092	0.0209325	0.275216	100363112	LOC100363112
1063	ENSRNOG00000042419	118.601	-0.873058	0.378107	-2.30902	0.0209424	0.275216	364224	Acyp2
1064	ENSRNOG00000003650	280.338	0.568655	0.246724	2.30482	0.0211765	0.27757	100360582	Nt5c
1065	ENSRNOG00000011885	90.8927	-1.10823	0.481016	-2.30394	0.0212259	0.277875	308516	Rhpn2
1066	ENSRNOG00000046005	3381.28	0.761286	0.330455	2.30375	0.0212365	0.277875	83792	Scd2
1067	ENSRNOG00000011720	467.424	-0.499731	0.21696	-2.30333	0.02126	0.277942	309550	L3mbtl3
1068	ENSRNOG00000016470	2530.03	-0.471671	0.204843	-2.3026	0.0213014	0.278002	678759	Ndufa10
1069	ENSRNOG00000007097	147.539	0.562776	0.244542	2.30135	0.0213718	0.278441	362615	Gpatch3
1070	ENSRNOG00000021713	336.627	0.690949	0.300195	2.30167	0.0213537	0.278441	303575	Kif18b
1071	ENSRNOG00000001249	55618.1	-0.758334	0.329936	-2.29843	0.0215373	0.278554	294337	Col6a1
1072	ENSRNOG00000008452	4017.99	-0.461658	0.200945	-2.29744	0.0215938	0.278554	499882	Eid1
1073	ENSRNOG00000010325	827.452	-1.24955	0.543259	-2.3001	0.0214426	0.278554	24929	Ptger3
1074	ENSRNOG00000014030	676.654	-0.741257	0.322664	-2.2973	0.0216015	0.278554	308709	Synm
1075	ENSRNOG00000014722	1061.73	0.546084	0.237387	2.30039	0.0214259	0.278554	363239	Raph1
1076	ENSRNOG00000016099	258.124	-0.839282	0.365153	-2.29844	0.0215367	0.278554	291023	Id4
1077	ENSRNOG00000018003	228.214	-0.842481	0.366527	-2.29855	0.0215305	0.278554	116677	F2rl1
1078	ENSRNOG00000020684	14310.1	0.509096	0.221264	2.30085	0.0213999	0.278554	287721	Vat1
1079	ENSRNOG00000033697	430.129	-0.520757	0.226611	-2.29802	0.0215605	0.278554	114555	Casp4
1080	ENSRNOG00000043465	108.122	1.21026	0.526513	2.29864	0.0215254	0.278554	54323	Arc
1081	ENSRNOG00000049162	25.4273	-1.29438	0.56334	-2.29769	0.0215793	0.278554	688163	Prr15l
1082	ENSRNOG00000056956	232.252	0.335232	0.145896	2.29775	0.0215762	0.278554	306547	Thap1
1083	ENSRNOG00000008045	902.61	1.01356	0.441362	2.29644	0.021651	0.278676	289235	Slamf9
1084	ENSRNOG00000009785	286.057	0.664401	0.289383	2.29592	0.0216803	0.278676	289993	Cdkn3
1085	ENSRNOG00000010361	1226.14	0.356588	0.155319	2.29585	0.0216846	0.278676	296284	Kif3b
1086	ENSRNOG00000011419	1884.79	-0.929487	0.40476	-2.29639	0.0216534	0.278676	81708	Aldh6a1
1087	ENSRNOG00000005228	1444.5	0.524177	0.228418	2.29481	0.021744	0.27909	362865	Gnptab
1088	ENSRNOG00000010800	5550.34	-0.573096	0.249824	-2.294	0.0217907	0.27909	171155	Hadhb
1089	ENSRNOG00000022884	1048.16	1.04306	0.454667	2.29411	0.021784	0.27909	501872	Cd84
1090	ENSRNOG00000039300	891.249	-0.658273	0.286879	-2.2946	0.021756	0.27909	312192	Ahcyl2
1091	ENSRNOG00000005809	5390.63	0.491241	0.214214	2.29323	0.0218349	0.279212	362456	Arhgdib
1092	ENSRNOG00000012420	2878.58	-0.75014	0.327116	-2.29319	0.0218371	0.279212	300673	Bcl9l
1093	ENSRNOG00000014241	13084.6	-0.448514	0.19574	-2.29138	0.0219415	0.279369	94204	Ece1
1094	ENSRNOG00000014615	2401.09	0.530535	0.231564	2.29109	0.0219583	0.279369	59076	Grk6
1095	ENSRNOG00000020813	3384.56	-0.920422	0.401579	-2.29201	0.0219053	0.279369	83838	Ltbp3
1096	ENSRNOG00000038746	248.064	0.711409	0.310516	2.29106	0.0219602	0.279369	315644	Bco2
1097	ENSRNOG00000051993	183.125	-1.20668	0.526681	-2.29111	0.0219571	0.279369	79216	Gdf10
1098	ENSRNOG00000056658	647.864	0.748691	0.326677	2.29184	0.0219148	0.279369	64133	Xylt1
1099	ENSRNOG00000017477	1761.73	-0.830998	0.362859	-2.29014	0.0220133	0.279575	94339	Mmp23
1100	ENSRNOG00000011944	1057.62	0.642374	0.280828	2.28743	0.022171	0.281341	297096	Snx10
1101	ENSRNOG00000007062	3019.72	0.709691	0.310358	2.28668	0.0222142	0.281562	314397	Rin3
1102	ENSRNOG00000016366	3305.08	0.632919	0.276808	2.28649	0.0222256	0.281562	361289	Colec12
1103	ENSRNOG00000002903	747.285	0.766183	0.335243	2.28546	0.0222859	0.28209	303208	Specc1
1104	ENSRNOG00000008553	670.175	0.585632	0.256337	2.28462	0.022335	0.282129	362657	Mthfr
1105	ENSRNOG00000011146	1385.07	0.330792	0.144821	2.28415	0.0223628	0.282129	81675	Gyg1
1106	ENSRNOG00000058870	47.5415	0.718535	0.314576	2.28413	0.0223637	0.282129	298301	Mroh7
1107	ENSRNOG00000006593	1217.63	-0.474451	0.207774	-2.2835	0.0224011	0.282366	79563	Grpel1
1108	ENSRNOG00000016989	932.278	-0.579703	0.253917	-2.28304	0.0224283	0.282435	311847	Dolk
1109	ENSRNOG00000028274	397.823	-1.0031	0.439422	-2.28277	0.0224439	0.282435	293736	Myrf
1110	ENSRNOG00000005720	133.763	0.778385	0.341404	2.27995	0.0226104	0.282456	314711	Spic
1111	ENSRNOG00000009019	5774.65	0.750362	0.329014	2.28064	0.0225696	0.282456	29464	Slc6a6
1112	ENSRNOG00000011258	18.8149	-1.26953	0.556567	-2.281	0.0225483	0.282456	64459	Masp2
1113	ENSRNOG00000019850	380.144	-0.543143	0.238238	-2.27983	0.0226178	0.282456	363256	Speg
1114	ENSRNOG00000024159	8173.84	0.78882	0.345975	2.27999	0.0226082	0.282456	25441	Fcer1g
1115	ENSRNOG00000027808	387.333	0.971356	0.426021	2.28007	0.0226038	0.282456	691533	Lilra5
1116	ENSRNOG00000050123	69.781	-1.23076	0.539326	-2.28204	0.0224871	0.282456	252835	Gdf5
1117	ENSRNOG00000061768	1788.41	-1.14185	0.50097	-2.27927	0.022651	0.282456	311170	Slc43a3
1118	ENSRNOG00000001448	5358.51	0.716464	0.31472	2.27651	0.0228155	0.283573	192154	Hip1
1119	ENSRNOG00000005776	56.8783	-1.00608	0.441914	-2.27665	0.0228074	0.283573	314423	Bcl11b
1120	ENSRNOG00000005900	117.898	1.07333	0.471429	2.27677	0.0228	0.283573	296600	Slc2a6
1121	ENSRNOG00000009739	2076.2	0.28746	0.12625	2.2769	0.0227921	0.283573	362919	Washc5
1122	ENSRNOG00000003597	497.386	0.804265	0.353396	2.27582	0.0228568	0.283701	316531	Tuba4a
1123	ENSRNOG00000049361	7777.84	0.578721	0.254303	2.27571	0.0228634	0.283701	85246	Gas7
1124	ENSRNOG00000014844	60.4181	-1.05074	0.461791	-2.27535	0.022885	0.283737	300158	Kif21a
1125	ENSRNOG00000001009	1568.25	0.412643	0.181467	2.27393	0.0229704	0.2844	304284	Bri3
1126	ENSRNOG00000008950	407.317	-0.527937	0.232179	-2.27383	0.0229761	0.2844	298934	Adi1
1127	ENSRNOG00000013692	161.035	0.511386	0.225068	2.27214	0.023078	0.284477	499602	Abhd18
1128	ENSRNOG00000016671	281.368	-1.16752	0.513758	-2.27251	0.0230557	0.284477	307548	Dtna
1129	ENSRNOG00000020468	596.749	0.705078	0.31035	2.27188	0.0230939	0.284477	291699	Stard4
1130	ENSRNOG00000021053	89.2576	-1.10633	0.48697	-2.27186	0.0230952	0.284477	64355	Lsr
1131	ENSRNOG00000027098	64.3772	1.2243	0.538723	2.2726	0.0230504	0.284477	308988	Sez6l2
1132	ENSRNOG00000016907	1696.71	0.30755	0.135434	2.27084	0.0231567	0.285002	65179	Ppp5c
1133	ENSRNOG00000009894	1004.97	0.340619	0.150168	2.26826	0.0233136	0.285168	312083	Vps50
1134	ENSRNOG00000010911	36.9505	-1.03666	0.457044	-2.26819	0.0233179	0.285168	300967	Tmem108
1135	ENSRNOG00000018359	466.444	-0.864607	0.381218	-2.26801	0.0233287	0.285168	81516	Smad7
1136	ENSRNOG00000021828	5901.73	0.408968	0.180335	2.26783	0.0233398	0.285168	29474	Coro1b
1137	ENSRNOG00000027938	1226.52	0.63126	0.278309	2.26819	0.0233174	0.285168	498764	Jcad
1138	ENSRNOG00000032994	224.356	-0.886969	0.391069	-2.26806	0.0233253	0.285168	313625	Myom3
1139	ENSRNOG00000053400	13.7084	-1.27081	0.560108	-2.26887	0.0232761	0.285168	79126	Cfi
1140	ENSRNOG00000058733	2092.24	0.332504	0.146601	2.26808	0.0233241	0.285168	314961	Asap1
1141	ENSRNOG00000061215	24.2547	-1.0686	0.470803	-2.26974	0.0232234	0.285168	117024	Crym
1142	ENSRNOG00000013679	410.153	0.80772	0.356319	2.26685	0.0233996	0.285668	306790	Sema4d
1143	ENSRNOG00000007907	582.647	-1.07143	0.472855	-2.26586	0.0234597	0.28571	362691	Tmem178a
1144	ENSRNOG00000015239	1821.14	-0.688731	0.303926	-2.26612	0.0234443	0.28571	361448	Ginm1
1145	ENSRNOG00000020049	584.448	-0.397619	0.17545	-2.26628	0.023434	0.28571	246187	Slc7a6os
1146	ENSRNOG00000003123	1483.73	0.299046	0.132127	2.26332	0.0236161	0.285832	287524	Rpa1
1147	ENSRNOG00000011949	1154.06	-0.359581	0.158883	-2.26318	0.0236248	0.285832	294964	Ndufb5
1148	ENSRNOG00000013481	628.88	-1.08828	0.481046	-2.26232	0.0236776	0.285832	84407	Cdh11
1149	ENSRNOG00000013574	1043.78	-0.422302	0.186564	-2.26357	0.0236006	0.285832	290537	Appl1
1150	ENSRNOG00000013602	2026.51	0.308766	0.136362	2.26431	0.0235551	0.285832	362636	Usp48
1151	ENSRNOG00000014173	1905.61	0.202662	0.0895629	2.26279	0.0236485	0.285832	29486	Smc3
1152	ENSRNOG00000022807	508.438	0.587218	0.259267	2.26492	0.0235179	0.285832	315283	Pced1b
1153	ENSRNOG00000024801	968.291	-0.287583	0.127053	-2.26348	0.023606	0.285832	100158233	Slc35a2
1154	ENSRNOG00000030452	19.1211	1.17119	0.517538	2.263	0.0236354	0.285832	303785	Rimbp3
1155	ENSRNOG00000030914	8.87431	1.26232	0.557455	2.26444	0.0235473	0.285832	500516	Lexm
1156	ENSRNOG00000042411	1792.04	0.766906	0.33895	2.2626	0.0236605	0.285832	81771	Rps6ka1
1157	ENSRNOG00000015904	126.893	-1.18215	0.52302	-2.26024	0.0238061	0.286652	171112	Wfdc1
1158	ENSRNOG00000016955	664.756	-0.36183	0.160119	-2.25976	0.023836	0.286652	291320	Mindy3
1159	ENSRNOG00000018207	780.972	0.566024	0.250355	2.26088	0.0237665	0.286652	83462	Dynlt1
1160	ENSRNOG00000020486	343.724	0.31931	0.141325	2.25941	0.023858	0.286652	361567	Bcl2l12
1161	ENSRNOG00000021856	590.262	0.960075	0.424984	2.25908	0.0238782	0.286652	317676	Lat2
1162	ENSRNOG00000023473	291.111	-0.713523	0.315823	-2.25925	0.0238679	0.286652	502091	Rnf122
1163	ENSRNOG00000059061	1936.92	-0.475167	0.210238	-2.26013	0.0238129	0.286652	685322	Uqcr10
1164	ENSRNOG00000028624	49.0146	1.24111	0.549584	2.25827	0.0239287	0.286803	305012	Kif26b
1165	ENSRNOG00000006062	779.424	0.315893	0.139988	2.25656	0.0240354	0.28717	313950	Hs1bp3
1166	ENSRNOG00000010396	1939.98	0.486139	0.215533	2.25552	0.0241005	0.28717	313027	Eya3
1167	ENSRNOG00000026607	183.543	-1.04593	0.46342	-2.25697	0.0240098	0.28717	364031	Tnfsf18
1168	ENSRNOG00000030930	820.078	0.823949	0.365224	2.25601	0.0240701	0.28717	170637	Samsn1
1169	ENSRNOG00000033893	147.797	1.07766	0.47753	2.25675	0.0240239	0.28717	114862	Cacna1h
1170	ENSRNOG00000057628	887.111	-0.595114	0.263697	-2.25681	0.0240197	0.28717	170551	Slc5a6
1171	ENSRNOG00000059500	162.564	-0.836699	0.370972	-2.25543	0.0241066	0.28717	246060	Cdkn1c
1172	ENSRNOG00000061424	2923.19	0.350322	0.155329	2.25535	0.0241112	0.28717	303604	Map3k3
1173	ENSRNOG00000001596	4601.32	-0.544898	0.241638	-2.25502	0.0241321	0.287193	114630	Atp5mc3
1174	ENSRNOG00000016044	33.7748	1.26984	0.563298	2.2543	0.0241775	0.287507	295326	Mab21l3
1175	ENSRNOG00000019372	4662.19	-1.14765	0.509262	-2.25356	0.0242238	0.287831	25104	Pc
1176	ENSRNOG00000007089	26161.5	0.679703	0.301844	2.25184	0.0243326	0.288078	63865	Lgmn
1177	ENSRNOG00000011684	789.595	-0.778883	0.345779	-2.25255	0.0242878	0.288078	361215	Auh
1178	ENSRNOG00000013492	11104.2	0.415978	0.184718	2.25196	0.0243248	0.288078	64185	Cap1
1179	ENSRNOG00000021161	4603.64	0.785651	0.34906	2.25076	0.0244004	0.288078	309186	Fermt3
1180	ENSRNOG00000025108	9.94782	-1.18283	0.525469	-2.25099	0.0243859	0.288078	365881	Ankrd35
1181	ENSRNOG00000027204	654.212	0.602431	0.267686	2.25051	0.0244167	0.288078	29457	Map6
1182	ENSRNOG00000028198	3046.57	0.530302	0.235645	2.25043	0.0244217	0.288078	58838	Sh2b3
1183	ENSRNOG00000049782	3651.32	0.809414	0.359705	2.25022	0.024435	0.288078	652957	Csf2ra
1184	ENSRNOG00000057058	2721.38	0.922809	0.409726	2.25226	0.024306	0.288078	501736	Cd300a
1185	ENSRNOG00000060349	3531.77	0.739882	0.328594	2.25166	0.0243439	0.288078	312159	Fam3c
1186	ENSRNOG00000022189	591.675	0.511187	0.227203	2.24991	0.0244547	0.288085	292935	Htatip2
1187	ENSRNOG00000008217	28.5047	-1.03493	0.460115	-2.24928	0.0244948	0.288334	54266	Madcam1
1188	ENSRNOG00000010725	248.115	-1.234	0.5487	-2.24895	0.024516	0.288358	24269	Cpa1
1189	ENSRNOG00000003795	1114.24	0.271749	0.12091	2.24753	0.0246064	0.288928	305035	Angel2
1190	ENSRNOG00000010041	1289.38	-0.278383	0.123875	-2.24729	0.0246217	0.288928	64631	Ube2g1
1191	ENSRNOG00000028415	684.688	0.692783	0.308364	2.24664	0.024663	0.289188	64515	Cdc20
1192	ENSRNOG00000057713	5334.24	-0.821192	0.365591	-2.2462	0.0246909	0.289291	363425	Cav2
1193	ENSRNOG00000011411	551.089	0.705161	0.314086	2.24512	0.0247603	0.289431	308376	Adgrg6
1194	ENSRNOG00000017882	338.22	0.950244	0.423246	2.24513	0.0247596	0.289431	307124	Camk1d
1195	ENSRNOG00000046159	11254.9	0.423533	0.188613	2.24552	0.024735	0.289431	100909505	LOC100909505
1196	ENSRNOG00000014197	313.175	0.701639	0.312633	2.24429	0.0248138	0.289622	500578	Tmem51
1197	ENSRNOG00000018000	1301.51	0.238194	0.106148	2.24397	0.0248341	0.289622	361396	Ranbp10
1198	ENSRNOG00000047697	15.0296	-1.11069	0.4949	-2.24427	0.0248151	0.289622	116568	Ggt1
1199	ENSRNOG00000013069	169.341	0.885246	0.394879	2.24182	0.0249733	0.290798	680531	Sapcd2
1200	ENSRNOG00000029735	3272.68	0.546197	0.243613	2.24207	0.0249568	0.290798	501174	Pid1
1201	ENSRNOG00000010780	5095.03	-0.757102	0.337863	-2.24085	0.0250355	0.291212	58834	Dlc1
1202	ENSRNOG00000008218	761.451	-0.816821	0.364602	-2.24031	0.0250708	0.29126	436582	Atp6v0e2
1203	ENSRNOG00000012852	1228.2	0.262335	0.117134	2.23962	0.0251154	0.29144	117028	Bin1
1204	ENSRNOG00000022838	20.143	-1.13916	0.508671	-2.23948	0.0251248	0.29144	298545	Cnksr1
1205	ENSRNOG00000025001	6113.38	-0.543902	0.242911	-2.2391	0.0251492	0.2915	29569	Pcolce
1206	ENSRNOG00000020997	43.2603	-1.00119	0.447224	-2.23868	0.0251769	0.291597	293746	Ms4a4c
1207	ENSRNOG00000003384	27.3525	-1.13867	0.509009	-2.23703	0.0252844	0.292171	303218	Hs3st3b1
1208	ENSRNOG00000010018	5107.03	0.782588	0.349792	2.23729	0.0252672	0.292171	362431	Clec4a3
1209	ENSRNOG00000024799	6978.16	0.747535	0.334256	2.23641	0.0253246	0.292413	84398	Cd93
1210	ENSRNOG00000005616	1375.71	0.801522	0.35846	2.23602	0.0253506	0.292489	84584	Ncoa3
1211	ENSRNOG00000008249	699.512	-0.332718	0.148848	-2.23528	0.0253987	0.292821	299053	Brms1l
1212	ENSRNOG00000008249	699.512	-0.332718	0.148848	-2.23528	0.0253987	0.292821	100910898	LOC100910898
1213	ENSRNOG00000010106	23.9632	1.12797	0.504723	2.23483	0.0254286	0.292942	366333	Faxc
1214	ENSRNOG00000020342	92.4126	-1.08303	0.484762	-2.23415	0.0254734	0.293235	102549710	Samd11
1215	ENSRNOG00000011921	470.263	-0.792759	0.354913	-2.23367	0.0255046	0.293299	60587	Dusp4
1216	ENSRNOG00000039559	981.805	0.415343	0.185963	2.23347	0.0255177	0.293299	691024	Fam219a
1217	ENSRNOG00000005689	634.055	0.343723	0.153923	2.23308	0.0255437	0.293374	299810	Yeats4
1218	ENSRNOG00000017105	116.055	-1.11563	0.499862	-2.23188	0.025623	0.294061	81656	Dpyd
1219	ENSRNOG00000014125	1457.72	0.900305	0.403445	2.23154	0.0256451	0.294092	100910940	Evi2b
1220	ENSRNOG00000017225	519.681	0.537248	0.240874	2.23041	0.0257204	0.294512	361774	Fam160b1
1221	ENSRNOG00000018510	543.756	-0.344038	0.154288	-2.22985	0.0257575	0.294512	171150	Cdk7
1222	ENSRNOG00000019629	21783	0.192654	0.0864072	2.2296	0.0257739	0.294512	25328	Lamp1
1223	ENSRNOG00000024530	319.977	-0.747815	0.335286	-2.23038	0.0257224	0.294512	365361	Lyrm1
1224	ENSRNOG00000026716	347.041	-0.302097	0.135498	-2.22952	0.0257791	0.294512	29257	Rpl9
1225	ENSRNOG00000026716	347.041	-0.302097	0.135498	-2.22952	0.0257791	0.294512	100360449	LOC100360449
1226	ENSRNOG00000026716	347.041	-0.302097	0.135498	-2.22952	0.0257791	0.294512	100364457	LOC100364457
1227	ENSRNOG00000015894	2565.35	0.791051	0.354868	2.22914	0.0258047	0.294582	499337	Dock8
1228	ENSRNOG00000003603	67.6522	-0.884039	0.396748	-2.22821	0.0258662	0.294925	303222	Arhgap44
1229	ENSRNOG00000014508	18048	-0.820471	0.368237	-2.2281	0.0258737	0.294925	29254	Mgll
1230	ENSRNOG00000021243	4288.41	1.01315	0.454854	2.22742	0.0259195	0.295089	311426	Siglec1
1231	ENSRNOG00000056637	2003.45	-0.352613	0.158314	-2.2273	0.0259271	0.295089	361796	Abhd16a
1232	ENSRNOG00000021144	2557.32	-0.362296	0.162789	-2.22555	0.0260443	0.295598	25301	Cebpg
1233	ENSRNOG00000028801	964.839	0.681429	0.306196	2.22547	0.02605	0.295598	311984	Gsap
1234	ENSRNOG00000030118	19487.9	0.552988	0.248425	2.22597	0.0260159	0.295598	81521	Msn
1235	ENSRNOG00000006878	11.1226	-1.18059	0.530952	-2.22354	0.0261795	0.296179	114629	Slc26a3
1236	ENSRNOG00000009057	3927.83	-0.227248	0.102177	-2.22406	0.0261446	0.296179	294912	Sec62
1237	ENSRNOG00000013018	34.8522	0.837782	0.376649	2.22431	0.0261279	0.296179	296872	Eda2r
1238	ENSRNOG00000014029	1018.32	-0.688936	0.309806	-2.22376	0.0261644	0.296179	313445	Klhl13
1239	ENSRNOG00000030232	962.186	-0.40751	0.183352	-2.22255	0.026246	0.296287	300783	Hacd3
1240	ENSRNOG00000038202	73.8831	-1.02397	0.460704	-2.22263	0.0262408	0.296287	691455	Calml4
1241	ENSRNOG00000042777	265.54	0.409623	0.184305	2.22252	0.0262479	0.296287	102548693	Zfp28
1242	ENSRNOG00000010362	25699	0.543277	0.244687	2.22029	0.0263988	0.297128	56611	Anxa2
1243	ENSRNOG00000014061	300.15	0.858531	0.38668	2.22026	0.0264009	0.297128	171109	Dusp5
1244	ENSRNOG00000038686	2225.07	0.66833	0.300933	2.22086	0.0263605	0.297128	302671	Ap1s2
1245	ENSRNOG00000009325	3503.2	0.365682	0.164735	2.21982	0.0264309	0.297245	24375	Fuca1
1246	ENSRNOG00000018689	902.678	0.679815	0.306369	2.21894	0.0264908	0.297697	315702	RGD1305464
1247	ENSRNOG00000001960	96.1796	-1.12682	0.5081	-2.21772	0.026574	0.297711	60393	Sult1d1
1248	ENSRNOG00000006859	11115.6	-0.717073	0.323689	-2.21531	0.0267388	0.297711	64194	Insig1
1249	ENSRNOG00000011145	161.464	-0.985153	0.444638	-2.21563	0.026717	0.297711	64680	Crhr2
1250	ENSRNOG00000014658	677.682	-0.839398	0.37897	-2.21495	0.0267636	0.297711	94188	Zfp423
1251	ENSRNOG00000019325	864.246	0.305927	0.137984	2.21712	0.0266148	0.297711	360967	Rnf185
1252	ENSRNOG00000021098	843.914	0.492053	0.221938	2.21708	0.0266177	0.297711	361714	Rasgrp2
1253	ENSRNOG00000021174	143.506	-1.04099	0.469733	-2.21613	0.0266828	0.297711	246233	Macrod1
1254	ENSRNOG00000023993	153.73	-1.13956	0.513672	-2.21845	0.0265239	0.297711	363288	Kif1a
1255	ENSRNOG00000047219	1785.45	0.243008	0.109716	2.21489	0.0267676	0.297711	687633	Ube3b
1256	ENSRNOG00000048256	68.2215	-1.01049	0.456197	-2.21504	0.0267574	0.297711	365834	Fam160a1
1257	ENSRNOG00000049768	560.12	0.411622	0.185788	2.21555	0.0267226	0.297711	302950	Adcy9
1258	ENSRNOG00000051650	7782.87	-0.401098	0.180995	-2.21607	0.0266865	0.297711	25577	Ywhaq
1259	ENSRNOG00000054515	636.644	0.814164	0.367376	2.21616	0.0266808	0.297711	500824	Fgd6
1260	ENSRNOG00000010037	1521.36	0.413239	0.186719	2.21316	0.0268868	0.298615	313052	Epb41
1261	ENSRNOG00000011032	1666.08	0.746477	0.337338	2.21285	0.0269082	0.298615	294643	Lhfpl2
1262	ENSRNOG00000026661	365.047	-1.05256	0.475659	-2.21286	0.0269076	0.298615	689936	Hcar1
1263	ENSRNOG00000001711	20.3352	-1.195	0.540944	-2.20911	0.0271671	0.299444	288025	Plaat1
1264	ENSRNOG00000002208	82.6251	-0.669815	0.303093	-2.20993	0.02711	0.299444	305230	Shroom3
1265	ENSRNOG00000004773	718.589	-0.371143	0.167959	-2.20972	0.0271247	0.299444	690262	Yaf2
1266	ENSRNOG00000005492	1429.36	0.283217	0.128118	2.21059	0.0270642	0.299444	50871	Hpcal1
1267	ENSRNOG00000007350	1571.99	0.80322	0.363376	2.21044	0.0270746	0.299444	366957	Rac2
1268	ENSRNOG00000011203	1048.28	0.575953	0.260741	2.20891	0.0271808	0.299444	306183	Farp1
1269	ENSRNOG00000014021	37.797	-1.18702	0.536781	-2.21137	0.0270102	0.299444	296358	Matn4
1270	ENSRNOG00000015519	364.796	-1.2453	0.563244	-2.21093	0.0270404	0.299444	113902	Ces1d
1271	ENSRNOG00000015519	364.796	-1.2453	0.563244	-2.21093	0.0270404	0.299444	291863	LOC291863
1272	ENSRNOG00000021670	15.1559	-1.20405	0.545045	-2.20909	0.0271687	0.299444	310418	Frem2
1273	ENSRNOG00000060348	222.016	0.804485	0.364065	2.20973	0.0271239	0.299444	363783	Zdhhc23
1274	ENSRNOG00000003229	2365.1	-0.692604	0.313647	-2.20822	0.0272287	0.299535	363447	Tspan7
1275	ENSRNOG00000012550	2306.65	-0.387566	0.175563	-2.20756	0.0272752	0.299828	366448	Uqcrh
1276	ENSRNOG00000000695	1423.16	0.406862	0.184524	2.20492	0.0274596	0.300709	304580	Ssh1
1277	ENSRNOG00000004810	494.511	-0.617225	0.279958	-2.2047	0.0274749	0.300709	24654	Plcb1
1278	ENSRNOG00000009822	1920.86	0.78753	0.357482	2.20299	0.0275956	0.300709	310553	Tlr2
1279	ENSRNOG00000009932	180.737	0.693433	0.315023	2.20121	0.0277209	0.300709	308742	Mctp2
1280	ENSRNOG00000010488	6137.08	0.350277	0.159223	2.19992	0.0278125	0.300709	361103	Zmiz1
1281	ENSRNOG00000011507	185.456	-0.528607	0.23982	-2.20418	0.0275114	0.300709	84591	Pick1
1282	ENSRNOG00000012640	4583.3	0.491444	0.223369	2.20014	0.027797	0.300709	83799	Dpp7
1283	ENSRNOG00000016279	105.945	0.424766	0.192971	2.20119	0.0277226	0.300709	308337	Zfp865
1284	ENSRNOG00000016448	3018.48	0.285883	0.129894	2.20089	0.0277437	0.300709	25435	Eef2k
1285	ENSRNOG00000017002	136.413	-1.19648	0.543621	-2.20094	0.02774	0.300709	24925	Adrb1
1286	ENSRNOG00000020587	2392.68	-0.634911	0.288438	-2.2012	0.0277218	0.300709	293677	Efemp2
1287	ENSRNOG00000021062	2760.52	0.770622	0.35006	2.2014	0.0277075	0.300709	60338	Fxyd5
1288	ENSRNOG00000021316	628.666	-0.551272	0.249947	-2.20556	0.0274147	0.300709	303356	Tmem98
1289	ENSRNOG00000022043	468.833	-0.43571	0.197925	-2.20139	0.0277086	0.300709	363027	Yipf2
1290	ENSRNOG00000022615	869.238	-0.393597	0.178879	-2.20036	0.0277815	0.300709	287550	Tp53i13
1291	ENSRNOG00000022753	1647.23	0.626696	0.284178	2.20529	0.0274338	0.300709	688540	Mast3
1292	ENSRNOG00000023972	57840.5	-0.536485	0.243274	-2.20527	0.0274351	0.300709	306628	Col4a2
1293	ENSRNOG00000037446	210.933	-1.06033	0.481212	-2.20345	0.0275627	0.300709	29533	Pxmp2
1294	ENSRNOG00000047647	44.1976	-0.872838	0.396289	-2.20253	0.0276279	0.300709	25704	Il2ra
1295	ENSRNOG00000049771	295.606	-1.04896	0.475901	-2.20416	0.0275134	0.300709	25260	Gstt1
1296	ENSRNOG00000051420	572.465	0.318685	0.144843	2.20022	0.0277914	0.300709	311703	Cables2
1297	ENSRNOG00000057556	1802.3	-0.992609	0.451078	-2.20053	0.0277695	0.300709	312607	Pdzrn3
1298	ENSRNOG00000002999	405.179	-0.324715	0.147746	-2.1978	0.0279636	0.301062	303922	Timmdc1
1299	ENSRNOG00000003033	320.444	-0.754711	0.343364	-2.19799	0.02795	0.301062	287745	Plcd3
1300	ENSRNOG00000011817	1213.1	-0.374329	0.170346	-2.19746	0.0279876	0.301062	361923	Rpl22l1
1301	ENSRNOG00000012831	177.85	-0.326936	0.148795	-2.19723	0.0280044	0.301062	362403	Slc25a26
1302	ENSRNOG00000019982	607.308	0.694646	0.315989	2.19832	0.027926	0.301062	292710	Ethe1
1303	ENSRNOG00000020546	11212.5	-1.07945	0.49121	-2.19753	0.0279823	0.301062	25330	Lipe
1304	ENSRNOG00000022320	125.371	0.798323	0.363171	2.1982	0.0279349	0.301062	361147	Primpol
1305	ENSRNOG00000028113	694.675	-0.536322	0.244055	-2.19755	0.0279815	0.301062	293057	Whamm
1306	ENSRNOG00000033173	49.226	-0.926152	0.421762	-2.19591	0.0280983	0.301662	308344	Fam71e2
1307	ENSRNOG00000058386	1906.25	-0.335552	0.152809	-2.19589	0.0281	0.301662	362460	Golt1b
1308	ENSRNOG00000000490	966.297	0.415081	0.189096	2.19508	0.0281578	0.30199	81773	Rps10
1309	ENSRNOG00000018183	5000.53	0.393779	0.179429	2.19462	0.0281906	0.30199	313658	Ubr4
1310	ENSRNOG00000028208	622.416	-0.269934	0.12299	-2.19476	0.0281805	0.30199	497916	Mief2
1311	ENSRNOG00000008759	1169.45	0.975425	0.444904	2.19244	0.0283476	0.302174	298518	Csf3r
1312	ENSRNOG00000011276	994.273	-0.729806	0.3327	-2.19358	0.0282653	0.302174	290529	Tmem254
1313	ENSRNOG00000012966	2686.18	-0.454768	0.207363	-2.1931	0.0282999	0.302174	25287	Acadl
1314	ENSRNOG00000015622	469.455	-0.877579	0.400139	-2.19318	0.0282941	0.302174	310363	Fbxo4
1315	ENSRNOG00000017093	1063.7	-0.581697	0.265344	-2.19224	0.028362	0.302174	361238	Pxdc1
1316	ENSRNOG00000018977	4730.65	0.342807	0.156418	2.19161	0.0284074	0.302174	314633	Ap3d1
1317	ENSRNOG00000019556	2811.2	-0.776549	0.354301	-2.19177	0.0283958	0.302174	24936	Cd9
1318	ENSRNOG00000032626	7.80822	1.14181	0.520734	2.19269	0.0283296	0.302174	171045	Mmp3
1319	ENSRNOG00000037768	340.267	0.488563	0.22292	2.19165	0.0284051	0.302174	500249	Rab43
1320	ENSRNOG00000014776	1875.12	0.833463	0.380382	2.19112	0.0284429	0.302338	84420	Adcy7
1321	ENSRNOG00000005686	2682.57	-0.410829	0.187543	-2.19058	0.028482	0.302525	362404	Suclg2
1322	ENSRNOG00000029590	16.6441	-1.23365	0.563227	-2.19033	0.0285005	0.302525	315091	Spatc1
1323	ENSRNOG00000011777	459.319	0.723506	0.330438	2.18953	0.0285581	0.302672	252918	Spag5
1324	ENSRNOG00000017941	2039.3	-0.736331	0.336256	-2.18979	0.0285393	0.302672	246294	Optn
1325	ENSRNOG00000011174	15.9938	0.932838	0.426366	2.18788	0.0286783	0.302894	292409	Fpr1
1326	ENSRNOG00000020281	314.721	1.23333	0.56357	2.18842	0.0286391	0.302894	293502	Kif22
1327	ENSRNOG00000020726	3536.32	0.552563	0.252583	2.18765	0.0286954	0.302894	361710	Sipa1
1328	ENSRNOG00000027784	1082.86	-0.720204	0.329086	-2.1885	0.0286335	0.302894	308843	Tsku
1329	ENSRNOG00000043182	619.199	0.603605	0.275897	2.18779	0.0286849	0.302894	691335	Septin6
1330	ENSRNOG00000024663	2236.16	0.535883	0.245034	2.18697	0.0287445	0.303201	362528	Fkbp15
1331	ENSRNOG00000001482	343.485	-0.434837	0.199147	-2.18349	0.0289996	0.303361	288606	Gtf2ird2
1332	ENSRNOG00000002722	3905.8	0.328237	0.150188	2.18551	0.0288516	0.303361	360668	Sec14l1
1333	ENSRNOG00000010791	85.1618	-1.09024	0.499312	-2.18348	0.0290008	0.303361	688510	Ripor3
1334	ENSRNOG00000011416	356.053	-0.7276	0.332924	-2.18548	0.0288533	0.303361	114111	Vegfc
1335	ENSRNOG00000012383	1125.79	-0.452334	0.207009	-2.1851	0.0288817	0.303361	293130	Ndufc2
1336	ENSRNOG00000014035	12.1028	-1.20855	0.553002	-2.18543	0.0288571	0.303361	301334	Arhgef4
1337	ENSRNOG00000014051	4113.55	-0.825017	0.377687	-2.18439	0.0289333	0.303361	361940	Pgrmc2
1338	ENSRNOG00000014969	1043.18	-0.477691	0.218851	-2.18272	0.0290565	0.303361	365468	Lzts2
1339	ENSRNOG00000017907	111.368	0.588477	0.269343	2.18486	0.0288993	0.303361	25573	Ube2i
1340	ENSRNOG00000018549	2632.76	0.21245	0.0973353	2.18266	0.0290606	0.303361	291293	Fbh1
1341	ENSRNOG00000020393	2610.45	0.457337	0.209463	2.18338	0.029008	0.303361	308875	Rhog
1342	ENSRNOG00000020577	2311.1	0.399538	0.183026	2.18296	0.0290385	0.303361	314641	Pip5k1c
1343	ENSRNOG00000024128	7507.93	-0.545924	0.250102	-2.1828	0.0290503	0.303361	79250	Aco2
1344	ENSRNOG00000057096	1034.47	-1.1314	0.517461	-2.18644	0.0287835	0.303361	25686	Gnai1
1345	ENSRNOG00000011714	512.443	-0.669188	0.306791	-2.18125	0.029165	0.303613	360547	Sat2
1346	ENSRNOG00000019203	661.384	-0.597184	0.273724	-2.1817	0.0291318	0.303613	156826	Eya2
1347	ENSRNOG00000031420	1369.48	-0.345449	0.158353	-2.18152	0.0291452	0.303613	64468	Hyal2
1348	ENSRNOG00000056009	5090.43	0.547333	0.250852	2.18189	0.0291173	0.303613	312502	Rab11fip5
1349	ENSRNOG00000026965	1379.88	-0.814106	0.373294	-2.18087	0.029193	0.303696	362334	Tmem140
1350	ENSRNOG00000010993	739.082	-0.413428	0.18966	-2.17984	0.0292694	0.304072	296394	Dpm1
1351	ENSRNOG00000028016	1067.24	0.794476	0.364442	2.17998	0.0292591	0.304072	364018	Ncf2
1352	ENSRNOG00000007947	1080.02	-1.12628	0.516871	-2.17903	0.0293292	0.304221	362378	Fam13a
1353	ENSRNOG00000031930	2495.73	0.846865	0.388592	2.17932	0.029308	0.304221	366988	Bin2
1354	ENSRNOG00000034161	9.93071	-1.11505	0.511765	-2.17883	0.0293441	0.304221	502592	Cox6b1-ps1
1355	ENSRNOG00000006514	579.495	0.324056	0.148755	2.17845	0.0293724	0.304306	299738	Vezt
1356	ENSRNOG00000018962	126.455	-0.940997	0.432057	-2.17795	0.0294098	0.304485	29201	Ctf1
1357	ENSRNOG00000003307	944.113	-0.48913	0.224615	-2.17764	0.0294331	0.304518	364975	Gcdh
1358	ENSRNOG00000019235	1005.63	0.268168	0.123169	2.17723	0.0294634	0.304623	307410	Rbm22
1359	ENSRNOG00000002775	1213.16	0.615877	0.282999	2.17625	0.0295366	0.304765	304860	Npl
1360	ENSRNOG00000009076	1111.85	0.625112	0.287245	2.17624	0.0295376	0.304765	296349	Ttpal
1361	ENSRNOG00000021234	73.0738	-0.771003	0.354259	-2.17638	0.0295265	0.304765	311423	Slc4a11
1362	ENSRNOG00000017349	1913.16	0.352606	0.162103	2.1752	0.0296155	0.305361	365372	Tbc1d10b
1363	ENSRNOG00000047276	1713.31	0.547195	0.251686	2.17412	0.0296964	0.305778	100362738	LOC100362738
1364	ENSRNOG00000000322	909.882	0.347597	0.160227	2.16941	0.0300518	0.306741	365601	Atg5
1365	ENSRNOG00000001170	3602.5	-0.382738	0.17664	-2.16677	0.0302524	0.306741	25282	Cox6a1
1366	ENSRNOG00000004130	1229.99	-0.203775	0.0939028	-2.17006	0.030002	0.306741	305420	Anapc4
1367	ENSRNOG00000011116	405.163	-0.380752	0.175618	-2.16807	0.0301536	0.306741	306471	Snx25
1368	ENSRNOG00000014603	602.8	-1.14375	0.527552	-2.16804	0.0301559	0.306741	305941	Sgcg
1369	ENSRNOG00000015149	125.734	-0.923264	0.426112	-2.16672	0.0302564	0.306741	690919	Nrg4
1370	ENSRNOG00000015857	31171.4	0.62401	0.287418	2.17109	0.0299244	0.306741	296370	Ctsa
1371	ENSRNOG00000015902	599.415	-1.16972	0.538644	-2.17161	0.0298855	0.306741	293566	Cpxm2
1372	ENSRNOG00000016256	5916.62	0.676443	0.311943	2.16848	0.030122	0.306741	25486	Myo9b
1373	ENSRNOG00000016773	1312.28	0.242669	0.111836	2.16987	0.0300166	0.306741	307527	Sap130
1374	ENSRNOG00000020670	252.68	0.352239	0.16251	2.16749	0.0301976	0.306741	301014	Atrip
1375	ENSRNOG00000023238	1886.17	0.550259	0.253763	2.1684	0.0301282	0.306741	368088	Dgkd
1376	ENSRNOG00000032348	1460.15	0.338822	0.156373	2.16676	0.030253	0.306741	100359498	Rpl35a
1377	ENSRNOG00000032348	1460.15	0.338822	0.156373	2.16676	0.030253	0.306741	103690996	LOC103690996
1378	ENSRNOG00000032348	1460.15	0.338822	0.156373	2.16676	0.030253	0.306741	108349682	LOC108349682
1379	ENSRNOG00000032348	1460.15	0.338822	0.156373	2.16676	0.030253	0.306741	108351377	LOC108351377
1380	ENSRNOG00000033688	793.661	-0.703017	0.324034	-2.16958	0.0300385	0.306741	500726	Cep170b
1381	ENSRNOG00000037199	30.8674	-0.933888	0.430432	-2.16965	0.030033	0.306741	301016	Spink8
1382	ENSRNOG00000042274	429.415	-0.263288	0.12145	-2.16786	0.0301694	0.306741	498959	Fbxo31
1383	ENSRNOG00000043381	1411.11	0.292111	0.134661	2.16924	0.0300642	0.306741	116691	Cyth1
1384	ENSRNOG00000050445	2075.21	-0.618465	0.284837	-2.17129	0.0299092	0.306741	60418	Gde1
1385	ENSRNOG00000059224	955.631	0.407084	0.187784	2.16783	0.0301716	0.306741	292944	Reps1
1386	ENSRNOG00000011250	346.281	-1.06658	0.492359	-2.16626	0.0302915	0.306836	368066	Inmt
1387	ENSRNOG00000012771	1808.08	0.377223	0.174151	2.16606	0.0303063	0.306836	314336	Ddx41
1388	ENSRNOG00000004403	416.333	-0.368453	0.170216	-2.16462	0.0304167	0.307549	315023	Slc25a32
1389	ENSRNOG00000008898	284.512	0.558799	0.258152	2.16461	0.0304174	0.307549	305443	Trmt44
1390	ENSRNOG00000001577	35.4848	-0.906726	0.419374	-2.1621	0.0306108	0.308614	288152	Hoxd3
1391	ENSRNOG00000002911	165.457	-1.19988	0.555042	-2.16179	0.0306347	0.308614	24186	Alb
1392	ENSRNOG00000019154	2445.52	0.442524	0.204741	2.16139	0.0306656	0.308614	296374	Zmynd8
1393	ENSRNOG00000027724	415.779	-0.800034	0.370135	-2.16146	0.0306595	0.308614	308543	Plekhf1
1394	ENSRNOG00000032461	67.0502	-1.1341	0.524587	-2.1619	0.030626	0.308614	494244	Bin2a
1395	ENSRNOG00000042634	300.566	-1.07072	0.495062	-2.16279	0.0305574	0.308614	191570	Serpina12
1396	ENSRNOG00000050792	1562.05	-1.07106	0.495417	-2.16193	0.0306234	0.308614	84397	Tnfaip6
1397	ENSRNOG00000021731	313.396	1.04875	0.485718	2.15917	0.0308373	0.309724	303112	N4bp3
1398	ENSRNOG00000021731	313.396	1.04875	0.485718	2.15917	0.0308373	0.309724	103689949	LOC103689949
1399	ENSRNOG00000025523	604.229	-0.288778	0.133731	-2.15939	0.0308199	0.309724	103689959	Armh3
1400	ENSRNOG00000026644	1634	0.880149	0.407723	2.15869	0.030874	0.309888	299783	Glipr1
1401	ENSRNOG00000004066	9.02158	-1.07645	0.499054	-2.15698	0.0310068	0.310397	100912365	LOC100912365
1402	ENSRNOG00000016249	985.999	0.393451	0.182388	2.15722	0.0309883	0.310397	362622	Cep85
1403	ENSRNOG00000019948	940.199	0.488686	0.226559	2.15699	0.0310067	0.310397	311575	Phf20
1404	ENSRNOG00000008074	65.8344	-1.14595	0.53198	-2.15412	0.0312308	0.311056	29680	Cyp11a1
1405	ENSRNOG00000009478	1566.26	-0.921783	0.427847	-2.15447	0.0312033	0.311056	313155	RGD1359108
1406	ENSRNOG00000010434	1431.18	0.283509	0.131618	2.15404	0.0312372	0.311056	252902	Dync1li1
1407	ENSRNOG00000016640	19.3435	0.871004	0.404203	2.15487	0.0311721	0.311056	316573	Dner
1408	ENSRNOG00000017165	902.753	-1.01662	0.471717	-2.15516	0.0311495	0.311056	307091	Akr1e2
1409	ENSRNOG00000022307	985.599	0.315848	0.146592	2.15461	0.0311924	0.311056	313772	Acap3
1410	ENSRNOG00000050543	2301.39	0.236079	0.109528	2.15541	0.0311298	0.311056	64196	Safb
1411	ENSRNOG00000022094	610.935	0.353615	0.164188	2.15372	0.0312624	0.311102	313790	Lacc1
1412	ENSRNOG00000020807	574.414	0.642304	0.298288	2.1533	0.031295	0.311222	308492	Wdr62
1413	ENSRNOG00000020807	574.414	0.642304	0.298288	2.1533	0.031295	0.311222	108348056	NEWGENE_1306714
1414	ENSRNOG00000011909	342.414	-0.720694	0.334836	-2.15238	0.0313675	0.311403	25597	Rasa2
1415	ENSRNOG00000011946	2173.2	-0.937488	0.435567	-2.15234	0.0313705	0.311403	24924	Ptn
1416	ENSRNOG00000017290	1241.98	0.31562	0.146644	2.15228	0.031375	0.311403	259270	Zfp335
1417	ENSRNOG00000001113	17.1921	-1.18586	0.55137	-2.15075	0.0314958	0.311425	304301	Mmd2
1418	ENSRNOG00000007837	97.5848	0.796548	0.370369	2.15069	0.0315007	0.311425	100363074	Acot11
1419	ENSRNOG00000016581	1629.63	0.705289	0.327859	2.15119	0.0314609	0.311425	291091	Serpinb1a
1420	ENSRNOG00000047924	128.624	-1.00327	0.466275	-2.15167	0.0314237	0.311425	679155	Zbtb7c
1421	ENSRNOG00000042182	166.752	0.896813	0.417086	2.15019	0.0315405	0.311614	301596	Mroh2a
1422	ENSRNOG00000023109	1072.75	-0.651511	0.303168	-2.14901	0.0316338	0.312333	499415	Icoslg
1423	ENSRNOG00000000557	6115.44	-0.366824	0.171171	-2.14302	0.0321113	0.312374	294504	Ppa1
1424	ENSRNOG00000000557	6115.44	-0.366824	0.171171	-2.14302	0.0321113	0.312374	361842	Sar1a
1425	ENSRNOG00000000875	6227.39	-1.05082	0.489965	-2.14469	0.0319776	0.312374	25177	Fhl1
1426	ENSRNOG00000001088	420.959	0.530877	0.247815	2.14223	0.032175	0.312374	288414	Rfc3
1427	ENSRNOG00000001709	11661.6	0.43608	0.203315	2.14484	0.0319654	0.312374	116563	Ap2m1
1428	ENSRNOG00000003104	1538.08	0.718392	0.334728	2.1462	0.0318574	0.312374	29465	Trpv2
1429	ENSRNOG00000004027	4893.95	-0.843511	0.393695	-2.14255	0.0321493	0.312374	64040	Aldh9a1
1430	ENSRNOG00000006304	1127.61	0.360153	0.168012	2.14361	0.0320641	0.312374	314856	Mdm2
1431	ENSRNOG00000008622	108.453	0.813054	0.378767	2.14658	0.0318267	0.312374	500131	Creb5
1432	ENSRNOG00000010370	3111.89	-0.390258	0.181835	-2.14622	0.0318557	0.312374	363599	Tnip1
1433	ENSRNOG00000011825	1155.9	-0.508167	0.23695	-2.14462	0.0319833	0.312374	301427	Ndufb3
1434	ENSRNOG00000014162	4493.43	0.523565	0.243969	2.14603	0.0318702	0.312374	301337	Plekhb2
1435	ENSRNOG00000015658	8074.45	-1.07685	0.501925	-2.14544	0.031918	0.312374	686098	Sorbs1
1436	ENSRNOG00000016299	3184.23	-0.420966	0.196068	-2.14704	0.0317904	0.312374	114505	Klf4
1437	ENSRNOG00000017108	55.126	0.974756	0.454394	2.14518	0.0319384	0.312374	29205	Syngr1
1438	ENSRNOG00000017414	1758.25	0.663451	0.309155	2.14602	0.0318715	0.312374	293624	Irf7
1439	ENSRNOG00000019189	1140.53	0.468119	0.218306	2.14432	0.0320072	0.312374	308100	Acat2
1440	ENSRNOG00000019220	64.361	-0.882731	0.41195	-2.14281	0.0321284	0.312374	293660	Rhod
1441	ENSRNOG00000021840	906.24	-0.809474	0.376758	-2.14852	0.0316722	0.312374	500046	Cped1
1442	ENSRNOG00000028344	52.4688	-1.00683	0.469666	-2.14371	0.0320561	0.312374	25481	Mmp11
1443	ENSRNOG00000036697	3158.03	0.432031	0.201637	2.14262	0.0321437	0.312374	64188	Mafg
1444	ENSRNOG00000049232	1015.71	-0.558958	0.260329	-2.14712	0.0317838	0.312374	679869	Tcf7l2
1445	ENSRNOG00000050843	1076.07	-0.689463	0.321389	-2.14526	0.031932	0.312374	688517	Mmut
1446	ENSRNOG00000056651	390.018	-0.686028	0.32021	-2.14243	0.0321588	0.312374	100361913	LOC100361913
1447	ENSRNOG00000056651	390.018	-0.686028	0.32021	-2.14243	0.0321588	0.312374	103690068	LOC103690068
1448	ENSRNOG00000058545	1475.34	0.685673	0.319201	2.14809	0.0317063	0.312374	246249	Arhgap4
1449	ENSRNOG00000013262	40.2033	-0.970312	0.453087	-2.14155	0.0322293	0.312501	56781	Myl1
1450	ENSRNOG00000031974	7.5594	1.05429	0.492267	2.1417	0.0322178	0.312501	361943	Pcdh10
1451	ENSRNOG00000008400	1090.62	0.391638	0.182923	2.14101	0.0322736	0.312529	315713	Pml
1452	ENSRNOG00000027380	207.401	-1.20366	0.562138	-2.14121	0.0322567	0.312529	303924	Upk1b
1453	ENSRNOG00000003269	2751.69	-0.45379	0.212004	-2.14048	0.0323161	0.312541	94170	Atp6v0e1
1454	ENSRNOG00000004150	47.6637	1.06131	0.495957	2.13993	0.0323602	0.312767	317170	Slc9a7
1455	ENSRNOG00000049517	614.836	-0.354366	0.165652	-2.13922	0.0324181	0.313127	683206	Tnfaip3
1456	ENSRNOG00000016643	666.525	0.890544	0.416426	2.13854	0.0324729	0.313456	100359680	Lpcat2
1457	ENSRNOG00000003348	1653.85	-1.06413	0.497932	-2.13709	0.0325906	0.314107	64455	Rasd1
1458	ENSRNOG00000007805	525.067	0.78317	0.366504	2.13687	0.0326087	0.314107	296344	Mybl2
1459	ENSRNOG00000013588	10.4277	1.16733	0.546261	2.13696	0.0326016	0.314107	25674	Glra1
1460	ENSRNOG00000054964	727.802	0.803553	0.376074	2.13669	0.0326235	0.314107	498757	Aoah
1461	ENSRNOG00000011566	46.3844	-0.847999	0.396926	-2.13641	0.0326457	0.314122	500308	Cecr2
1462	ENSRNOG00000031053	18512.2	-0.510342	0.239096	-2.13447	0.0328047	0.315451	26200	ND4L
1463	ENSRNOG00000003797	1784.3	-0.699247	0.327709	-2.13374	0.0328639	0.315455	113958	Mrps7
1464	ENSRNOG00000018159	5799.11	0.551138	0.258333	2.13344	0.0328883	0.315455	79124	Anxa4
1465	ENSRNOG00000058271	935.292	-0.989822	0.463854	-2.13391	0.0328502	0.315455	362866	Chpt1
1466	ENSRNOG00000050325	276.404	1.099	0.515203	2.13315	0.0329128	0.315487	450235	Adgre4
1467	ENSRNOG00000014289	10617.9	0.387355	0.181618	2.1328	0.032941	0.315558	301511	Arpc2
1468	ENSRNOG00000014795	320.294	-0.731986	0.343313	-2.13212	0.0329967	0.315691	81808	Nr2f1
1469	ENSRNOG00000052469	698.838	-0.837461	0.392765	-2.13222	0.0329891	0.315691	81507	Bmpr1a
1470	ENSRNOG00000008443	424.94	0.414051	0.194451	2.12934	0.0332265	0.316232	362455	Fam234b
1471	ENSRNOG00000008765	95.9592	-0.854863	0.401397	-2.12972	0.0331945	0.316232	310250	Zfhx4
1472	ENSRNOG00000013391	1030.08	-0.562609	0.264027	-2.13087	0.0330996	0.316232	114901	Sorbs2
1473	ENSRNOG00000016229	447.125	0.550653	0.258671	2.12878	0.0332727	0.316232	301235	Bicral
1474	ENSRNOG00000018798	8.26067	-1.19961	0.563439	-2.12908	0.0332478	0.316232	25393	Bcan
1475	ENSRNOG00000019975	1792.86	0.326276	0.153178	2.13005	0.0331672	0.316232	85434	Cdc5l
1476	ENSRNOG00000030683	1928.11	0.329111	0.154499	2.13018	0.0331567	0.316232	361846	Vps26a
1477	ENSRNOG00000052840	581.957	1.09776	0.515523	2.12941	0.0332204	0.316232	303599	Tanc2
1478	ENSRNOG00000006170	32.7291	0.977152	0.459241	2.12775	0.0333575	0.316541	313125	Bach2
1479	ENSRNOG00000004063	1732.18	0.866288	0.407368	2.12655	0.0334578	0.316927	303021	Sh3pxd2b
1480	ENSRNOG00000006314	87.6761	0.819275	0.385395	2.1258	0.0335195	0.316927	171091	Zbp1
1481	ENSRNOG00000009539	249.83	-0.798623	0.375638	-2.12604	0.0334995	0.316927	64015	Khdrbs3
1482	ENSRNOG00000013529	1552.27	0.385469	0.181311	2.126	0.0335029	0.316927	311622	Stk4
1483	ENSRNOG00000013781	61.0449	0.74147	0.34888	2.12529	0.0335626	0.316927	259273	Kcnq5
1484	ENSRNOG00000014234	645.665	0.547455	0.257633	2.12494	0.0335918	0.316927	309434	Hif1an
1485	ENSRNOG00000016346	2438.7	0.668949	0.314961	2.12391	0.0336778	0.316927	170538	Prkcd
1486	ENSRNOG00000019105	3794.31	0.295781	0.139241	2.12424	0.0336504	0.316927	315758	Dpp8
1487	ENSRNOG00000020526	780.783	0.403411	0.189878	2.12458	0.0336218	0.316927	290668	Mau2
1488	ENSRNOG00000036829	4114.65	0.752318	0.35375	2.1267	0.0334452	0.316927	315348	Nckap1l
1489	ENSRNOG00000038761	615.247	-0.437343	0.205893	-2.12413	0.0336589	0.316927	288058	Hacd2
1490	ENSRNOG00000059166	507.783	-1.00704	0.473758	-2.12565	0.0335321	0.316927	498587	Ldb3
1491	ENSRNOG00000008843	702.896	-0.630596	0.297005	-2.12318	0.0337389	0.317175	29740	Eci1
1492	ENSRNOG00000000068	5094.87	-0.605024	0.285616	-2.11831	0.0341489	0.317478	312754	Ppp2r5a
1493	ENSRNOG00000000073	723.934	-0.394016	0.185975	-2.11865	0.0341203	0.317478	289883	Tmed5
1494	ENSRNOG00000004466	696.849	0.366487	0.172926	2.11932	0.0340634	0.317478	296408	Fam210b
1495	ENSRNOG00000005882	238.07	-0.652082	0.307805	-2.11849	0.0341338	0.317478	362533	Tle1
1496	ENSRNOG00000008471	865.494	0.847259	0.399617	2.12018	0.0339911	0.317478	289397	Kif21b
1497	ENSRNOG00000014532	577.136	-1.06059	0.499774	-2.12213	0.0338267	0.317478	29469	Lbp
1498	ENSRNOG00000014779	7496.46	-0.679971	0.320992	-2.11834	0.0341459	0.317478	64031	Pdcd4
1499	ENSRNOG00000015003	1444.02	-1.0076	0.475133	-2.12066	0.0339503	0.317478	85249	Pex11a
1500	ENSRNOG00000015090	1188.88	0.309614	0.146059	2.11978	0.0340245	0.317478	287125	Nubp2
1501	ENSRNOG00000015268	749.618	-0.477175	0.224977	-2.121	0.033922	0.317478	619549	Plpp6
1502	ENSRNOG00000017467	384.42	-0.563164	0.265525	-2.12094	0.0339267	0.317478	25532	Rab4a
1503	ENSRNOG00000019639	481.471	0.286078	0.135001	2.11908	0.0340836	0.317478	290648	Pgpep1
1504	ENSRNOG00000023393	1609	0.308015	0.145138	2.12223	0.0338188	0.317478	296634	Nup214
1505	ENSRNOG00000028845	1971.37	-0.586868	0.277008	-2.11859	0.0341248	0.317478	116543	Ebf1
1506	ENSRNOG00000037421	68.3346	0.50572	0.238723	2.11844	0.0341379	0.317478	102554913	LOC102554913
1507	ENSRNOG00000050200	1883.97	0.390311	0.184063	2.12053	0.0339613	0.317478	682469	Kdm3b
1508	ENSRNOG00000056772	23.4473	-1.15281	0.543774	-2.12002	0.0340042	0.317478	363458	Col4a6
1509	ENSRNOG00000002218	558.867	-0.715128	0.337841	-2.11676	0.0342801	0.317972	305234	Stbd1
1510	ENSRNOG00000006557	447.521	0.864568	0.408367	2.11713	0.0342484	0.317972	303073	Cyfip2
1511	ENSRNOG00000008517	1245.85	-0.634476	0.299749	-2.11669	0.0342862	0.317972	315121	Cdc42ep1
1512	ENSRNOG00000045947	29.5329	-1.17984	0.55721	-2.11741	0.0342254	0.317972	301120	Acsbg2
1513	ENSRNOG00000002506	314.367	-0.901851	0.426486	-2.11461	0.0344632	0.318707	305242	Cdkl2
1514	ENSRNOG00000008534	11.7077	-1.15141	0.544798	-2.11346	0.034561	0.318707	362238	Dusp15
1515	ENSRNOG00000012262	147.584	0.65699	0.310939	2.11292	0.0346074	0.318707	295971	Depdc7
1516	ENSRNOG00000012832	1045.84	0.276914	0.130925	2.11505	0.0344253	0.318707	315329	Mfsd5
1517	ENSRNOG00000014659	504.576	-0.668867	0.316579	-2.1128	0.0346182	0.318707	361054	Ebpl
1518	ENSRNOG00000017839	544.26	0.5798	0.274308	2.11368	0.0345424	0.318707	292673	Ercc1
1519	ENSRNOG00000018505	866.594	-1.0327	0.488636	-2.11343	0.0345643	0.318707	291541	Cidea
1520	ENSRNOG00000023824	26.202	1.03624	0.489906	2.11518	0.0344142	0.318707	500841	RGD1561648
1521	ENSRNOG00000030012	327.157	0.779928	0.368985	2.11371	0.0345399	0.318707	297584	Clec4a2
1522	ENSRNOG00000057620	1272.46	-0.716095	0.338865	-2.11322	0.0345822	0.318707	50690	Slc6a8
1523	ENSRNOG00000057794	3341.97	-1.02017	0.482766	-2.11317	0.0345858	0.318707	304135	Adamts5
1524	ENSRNOG00000004588	706.895	0.6235	0.29523	2.11192	0.0346937	0.318713	315211	Zbed4
1525	ENSRNOG00000007131	763.724	0.346872	0.16426	2.11173	0.0347097	0.318713	311944	Paxip1
1526	ENSRNOG00000016576	1066.91	0.499188	0.236312	2.11241	0.0346509	0.318713	306941	Carmil1
1527	ENSRNOG00000017226	426.046	-1.03501	0.49022	-2.11131	0.0347454	0.318713	25139	Slc2a4
1528	ENSRNOG00000027880	1434.56	0.560108	0.265199	2.11203	0.034684	0.318713	316014	Nbeal2
1529	ENSRNOG00000001338	21.5546	-1.16849	0.553752	-2.11014	0.0348465	0.319447	29531	Hpd
1530	ENSRNOG00000012937	1334.15	0.348558	0.165206	2.10985	0.0348717	0.319484	291999	Wwp2
1531	ENSRNOG00000000392	592.163	-0.280621	0.133024	-2.10955	0.0348973	0.319526	294385	Supv3l1
1532	ENSRNOG00000027145	64.37	-0.742183	0.352005	-2.10845	0.0349925	0.320142	300807	Rora
1533	ENSRNOG00000046254	3081.35	0.893729	0.423914	2.10828	0.0350069	0.320142	316137	Adgre1
1534	ENSRNOG00000009347	1503.22	0.773645	0.367166	2.10707	0.0351112	0.320321	500246	Arhgap25
1535	ENSRNOG00000025791	2883.76	-0.254653	0.120854	-2.10712	0.0351068	0.320321	81655	Dync1li2
1536	ENSRNOG00000058940	743.082	0.702354	0.333282	2.10739	0.035084	0.320321	498650	Rab11fip1
1537	ENSRNOG00000005589	1014.52	-0.628748	0.298481	-2.10649	0.0351615	0.320587	299135	Dhrs7
1538	ENSRNOG00000008445	110.249	-1.06921	0.507889	-2.10521	0.035273	0.320616	500666	Dact1
1539	ENSRNOG00000014605	772.586	0.417075	0.198051	2.1059	0.0352133	0.320616	290907	Lig4
1540	ENSRNOG00000018533	1685.26	-0.35691	0.169554	-2.10499	0.035292	0.320616	362437	Iffo1
1541	ENSRNOG00000020699	1674.69	0.724199	0.34397	2.10541	0.0352555	0.320616	29185	Cd37
1542	ENSRNOG00000021104	3564.87	0.548491	0.260519	2.10538	0.0352581	0.320616	81505	Emp3
1543	ENSRNOG00000056343	1445.02	-0.430289	0.204331	-2.10584	0.0352179	0.320616	305922	Lats2
1544	ENSRNOG00000032700	794.534	0.626366	0.297615	2.10462	0.0353242	0.320717	689174	Zbtb34
1545	ENSRNOG00000036852	5420.44	0.127463	0.060586	2.10383	0.0353931	0.321149	363005	Pcbp2
1546	ENSRNOG00000030187	585.976	1.14464	0.544259	2.10311	0.0354563	0.321338	117033	Mmp12
1547	ENSRNOG00000024839	597.757	-0.678011	0.32247	-2.10255	0.0355048	0.321584	365571	Tysnd1
1548	ENSRNOG00000011981	1783.64	-0.528057	0.251202	-2.10212	0.0355427	0.321734	295928	Slc39a13
1549	ENSRNOG00000022239	13593.8	-1.07657	0.512249	-2.10165	0.0355835	0.321912	360576	Trarg1
1550	ENSRNOG00000009899	1049.32	-0.441814	0.210278	-2.1011	0.0356322	0.322159	114208	Skil
1551	ENSRNOG00000007330	8711.21	0.305754	0.145562	2.10051	0.0356841	0.322243	298584	Capzb
1552	ENSRNOG00000015386	11.2499	1.14714	0.546062	2.10074	0.0356634	0.322243	100912849	LOC100912849
1553	ENSRNOG00000007371	226.435	0.439385	0.209326	2.09904	0.0358134	0.322884	367930	Rbmx2
1554	ENSRNOG00000020849	103.9	0.618852	0.294869	2.09873	0.0358404	0.322884	474146	Hcst
1555	ENSRNOG00000060262	756.36	-0.647962	0.30871	-2.09894	0.0358224	0.322884	29562	Prps1
1556	ENSRNOG00000061813	1099.86	-0.74847	0.356542	-2.09925	0.0357951	0.322884	56778	Ly6c
1557	ENSRNOG00000061813	1099.86	-0.74847	0.356542	-2.09925	0.0357951	0.322884	100911104	LOC100911104
1558	ENSRNOG00000020233	1886.72	-0.527217	0.251337	-2.09765	0.0359359	0.323551	83583	Rabac1
1559	ENSRNOG00000020646	2029.09	-0.660619	0.315105	-2.0965	0.0360374	0.324273	361726	Sdhaf2
1560	ENSRNOG00000060753	11454.9	-0.358875	0.171199	-2.09624	0.0360608	0.32429	29579	Esyt1
1561	ENSRNOG00000001182	1468.34	-0.356685	0.170469	-2.09238	0.0364049	0.324364	64539	Ndufv3
1562	ENSRNOG00000003998	229.77	-1.03875	0.495756	-2.09528	0.036146	0.324364	303468	Sgca
1563	ENSRNOG00000008392	2673.75	0.259032	0.12372	2.09369	0.036288	0.324364	300147	Sbf1
1564	ENSRNOG00000012563	3272.76	-0.623667	0.298005	-2.09281	0.0363666	0.324364	310833	Arhgap29
1565	ENSRNOG00000014278	2378.73	0.718579	0.343166	2.09397	0.0362629	0.324364	293044	Zfp710
1566	ENSRNOG00000014490	91.2302	-0.822371	0.392699	-2.09415	0.0362465	0.324364	295458	Bdh2
1567	ENSRNOG00000017737	5129.21	0.560972	0.268122	2.09222	0.0364185	0.324364	81821	Dgkz
1568	ENSRNOG00000018452	287.338	0.485842	0.232074	2.09348	0.0363065	0.324364	64829	Unc13a
1569	ENSRNOG00000021659	43.5025	1.108	0.529485	2.09259	0.0363856	0.324364	308569	Acp4
1570	ENSRNOG00000025476	807.081	-0.939027	0.448715	-2.0927	0.0363757	0.324364	361744	Tmem252
1571	ENSRNOG00000027557	82.7513	-1.09242	0.521737	-2.09381	0.0362773	0.324364	312203	Klf14
1572	ENSRNOG00000045797	14606.7	-1.17907	0.562838	-2.09487	0.0361823	0.324364	25608	Lep
1573	ENSRNOG00000046002	1686.06	-0.477077	0.227893	-2.09343	0.0363108	0.324364	301124	Micos13
1574	ENSRNOG00000047526	679.513	0.256219	0.122422	2.09291	0.0363573	0.324364	687127	Zfp526
1575	ENSRNOG00000000888	1755.56	-0.529577	0.253418	-2.08974	0.0366412	0.324624	288615	Sbds
1576	ENSRNOG00000011201	147.746	0.836795	0.400602	2.08885	0.0367217	0.324624	301045	Cmtm8
1577	ENSRNOG00000011503	267.46	-0.501239	0.239823	-2.09004	0.0366145	0.324624	362513	Shb
1578	ENSRNOG00000013231	4008.61	0.756278	0.361943	2.0895	0.0366631	0.324624	58949	Ptafr
1579	ENSRNOG00000016416	3596.64	0.370512	0.177448	2.088	0.0367981	0.324624	100360501	Rnh1
1580	ENSRNOG00000018929	277.838	0.790525	0.37875	2.08719	0.0368705	0.324624	309523	Kif20b
1581	ENSRNOG00000018972	3201.47	-0.444646	0.212654	-2.09094	0.0365338	0.324624	307039	Rab18
1582	ENSRNOG00000020860	32.1631	-0.979697	0.468794	-2.08982	0.0366337	0.324624	310652	Tdrkh
1583	ENSRNOG00000021105	174.801	0.954993	0.456623	2.09142	0.0364901	0.324624	295263	Gabpb2
1584	ENSRNOG00000023509	1146.63	-0.543674	0.260264	-2.08893	0.036714	0.324624	29376	Irs2
1585	ENSRNOG00000024689	936.367	0.752477	0.360506	2.08728	0.0368629	0.324624	171160	Hopx
1586	ENSRNOG00000025448	1107.03	0.681164	0.326221	2.08804	0.036794	0.324624	360646	Limd2
1587	ENSRNOG00000029370	134.122	-1.01199	0.48467	-2.088	0.036798	0.324624	291793	Abhd3
1588	ENSRNOG00000032150	76.0613	1.03113	0.493331	2.09015	0.0366047	0.324624	81636	Adcy2
1589	ENSRNOG00000033346	831.779	-0.389886	0.186525	-2.09025	0.036595	0.324624	689229	LOC689229
1590	ENSRNOG00000033346	831.779	-0.389886	0.186525	-2.09025	0.036595	0.324624	100361636	LOC100361636
1591	ENSRNOG00000042741	35.2398	0.90711	0.4344	2.08819	0.0367808	0.324624	292477	Adgb
1592	ENSRNOG00000049498	948.055	-0.50227	0.240641	-2.08722	0.0368682	0.324624	116632	Nat2
1593	ENSRNOG00000051867	329.468	0.463556	0.222055	2.08757	0.0368365	0.324624	690559	Zfp758
1594	ENSRNOG00000051867	329.468	0.463556	0.222055	2.08757	0.0368365	0.324624	103690343	Zfp600
1595	ENSRNOG00000061121	5010.8	0.566919	0.271097	2.0912	0.0365099	0.324624	305164	Wdfy3
1596	ENSRNOG00000052424	1321.5	-0.617277	0.295785	-2.08691	0.0368962	0.324661	288744	RGD1306556
1597	ENSRNOG00000019735	255.279	0.280447	0.13441	2.0865	0.0369331	0.324796	298452	Dph2
1598	ENSRNOG00000046922	579.271	0.321447	0.154156	2.08521	0.0370506	0.325452	682920	Phactr4
1599	ENSRNOG00000018838	1069.92	0.478437	0.229494	2.08475	0.037092	0.325509	293589	Paox
1600	ENSRNOG00000017422	954.163	0.28115	0.134923	2.08379	0.0371796	0.325827	59319	Ambra1
1601	ENSRNOG00000005610	1181.44	-0.458252	0.219989	-2.08307	0.0372447	0.325832	362699	Yipf4
1602	ENSRNOG00000014997	4892.58	0.41641	0.199862	2.08349	0.0372069	0.325832	25151	Igf2r
1603	ENSRNOG00000020864	22.4811	-1.14124	0.547838	-2.08318	0.037235	0.325832	100359836	Kirrel2
1604	ENSRNOG00000027791	1898.4	-0.448608	0.215403	-2.08264	0.0372838	0.325959	688386	Cox7a2l2
1605	ENSRNOG00000054008	258.62	0.802334	0.385285	2.08244	0.0373023	0.325959	65171	Scamp5
1606	ENSRNOG00000042237	104.43	-0.896829	0.430775	-2.0819	0.0373519	0.326015	689029	Tm6sf2
1607	ENSRNOG00000006940	1195.76	0.70487	0.33869	2.08116	0.0374189	0.326412	500904	Ncf4
1608	ENSRNOG00000017321	155.655	0.352073	0.169231	2.08043	0.0374862	0.326622	361775	Trub1
1609	ENSRNOG00000061328	19.6081	1.15627	0.555737	2.0806	0.0374705	0.326622	64019	Pag1
1610	ENSRNOG00000021438	7763.42	0.684988	0.329343	2.07986	0.0375381	0.326886	300218	Tuba1c
1611	ENSRNOG00000015980	521.591	0.578068	0.277986	2.07949	0.0375727	0.326935	259171	Dclre1c
1612	ENSRNOG00000017149	21.1359	1.00422	0.482998	2.07913	0.0376053	0.326935	500102	Fam131b
1613	ENSRNOG00000019276	1006.71	-0.429267	0.206468	-2.0791	0.0376085	0.326935	307480	Dele1
1614	ENSRNOG00000019036	242.312	-0.804802	0.387228	-2.07837	0.0376755	0.327329	307858	Ldhd
1615	ENSRNOG00000002818	2224.57	0.272727	0.131296	2.07719	0.0377839	0.328082	287739	Eftud2
1616	ENSRNOG00000010945	12976.8	-0.398046	0.191738	-2.07599	0.0378948	0.328609	56011	Ywhab
1617	ENSRNOG00000013641	514.182	0.756316	0.364344	2.07583	0.0379097	0.328609	266714	Myo7a
1618	ENSRNOG00000021401	34.3328	1.04141	0.501583	2.07626	0.0378703	0.328609	500317	Lpar5
1619	ENSRNOG00000006952	2512.91	0.783009	0.377389	2.07481	0.0380046	0.329242	311647	Prex1
1620	ENSRNOG00000017155	871.048	-0.607775	0.292976	-2.07449	0.0380338	0.329307	316369	Nck2
1621	ENSRNOG00000003869	7181.38	-1.06408	0.513686	-2.07145	0.0383166	0.33064	25352	Sod3
1622	ENSRNOG00000011891	6514.69	0.691542	0.333823	2.07158	0.0383044	0.33064	117596	Atp6v1b2
1623	ENSRNOG00000017571	880.321	-0.450126	0.217296	-2.07149	0.0383134	0.33064	291660	Ndufa2
1624	ENSRNOG00000018816	3281.43	-0.481363	0.232348	-2.07173	0.0382905	0.33064	252934	Cox5a
1625	ENSRNOG00000019890	4486.12	0.559395	0.270053	2.07143	0.0383189	0.33064	293154	Folr2
1626	ENSRNOG00000020309	32.9239	-0.797665	0.385039	-2.07165	0.0382982	0.33064	84422	Gfra3
1627	ENSRNOG00000020893	1746.3	0.502009	0.242386	2.07111	0.0383482	0.330704	260323	Snx27
1628	ENSRNOG00000010421	998.33	0.603845	0.291634	2.07056	0.0383999	0.330841	312225	Wdr91
1629	ENSRNOG00000017365	10.1262	1.02163	0.493425	2.07048	0.0384079	0.330841	308850	Klhl35
1630	ENSRNOG00000014619	1221.27	0.3533	0.170726	2.0694	0.0385088	0.331429	292007	Dhx38
1631	ENSRNOG00000043436	1664.91	0.22866	0.110502	2.06928	0.0385199	0.331429	365567	Micu1
1632	ENSRNOG00000013170	1842.64	0.353989	0.171113	2.06874	0.0385703	0.331485	252963	Il13ra1
1633	ENSRNOG00000013170	1842.64	0.353989	0.171113	2.06874	0.0385703	0.331485	100360218	LOC100360218
1634	ENSRNOG00000017817	8102.4	-0.464669	0.224593	-2.06894	0.0385519	0.331485	29445	Cox4i1
1635	ENSRNOG00000019674	640.572	0.457134	0.22102	2.06829	0.0386125	0.331515	309454	Mfsd13a
1636	ENSRNOG00000061012	769.703	0.251445	0.121574	2.06824	0.0386176	0.331515	192218	Kat5
1637	ENSRNOG00000000156	434.566	-1.06687	0.51735	-2.06218	0.0391905	0.332216	65049	Megf6
1638	ENSRNOG00000000156	434.566	-1.06687	0.51735	-2.06218	0.0391905	0.332216	100911486	LOC100911486
1639	ENSRNOG00000000245	164.038	0.842774	0.410166	2.05471	0.0399066	0.332216	303772	Slc16a6
1640	ENSRNOG00000001428	124.236	0.48154	0.23419	2.05619	0.0397644	0.332216	288587	Alkbh4
1641	ENSRNOG00000001742	124.231	-0.714122	0.346637	-2.06014	0.0393847	0.332216	29232	Clcn2
1642	ENSRNOG00000001742	124.231	-0.714122	0.346637	-2.06014	0.0393847	0.332216	108348101	LOC108348101
1643	ENSRNOG00000003349	10.9618	-1.01904	0.494713	-2.05986	0.0394121	0.332216	103693323	LOC103693323
1644	ENSRNOG00000003562	51.4941	-0.912675	0.444038	-2.0554	0.0398406	0.332216	289335	Susd4
1645	ENSRNOG00000003745	950.891	0.892449	0.434457	2.05417	0.0399589	0.332216	25389	Atf3
1646	ENSRNOG00000004344	2483.53	0.26186	0.12722	2.05832	0.0395596	0.332216	301081	Zdhhc3
1647	ENSRNOG00000004367	3598.09	0.443933	0.215125	2.06361	0.0390549	0.332216	362871	Elk3
1648	ENSRNOG00000004404	47.2141	0.932103	0.452247	2.06105	0.0392985	0.332216	282829	Tac4
1649	ENSRNOG00000005302	979.109	0.340063	0.165639	2.05304	0.0400691	0.332216	501925	Slc2a9
1650	ENSRNOG00000005345	27.4453	-1.00747	0.487715	-2.0657	0.0388567	0.332216	24877	Vsnl1
1651	ENSRNOG00000005378	661.727	0.61666	0.298637	2.06492	0.038931	0.332216	89788	Gna15
1652	ENSRNOG00000005705	159.838	-0.61224	0.297574	-2.05744	0.0396439	0.332216	313837	Qpct
1653	ENSRNOG00000006925	20.3622	0.906317	0.439792	2.06079	0.0393235	0.332216	100158223	Zfp786
1654	ENSRNOG00000006996	352.476	0.591637	0.287227	2.05982	0.0394154	0.332216	313108	Mms22l
1655	ENSRNOG00000009565	2454.83	-1.08801	0.527776	-2.0615	0.0392558	0.332216	89813	Pdk4
1656	ENSRNOG00000009881	38.8759	-0.843656	0.409613	-2.05964	0.0394329	0.332216	289833	Fam161a
1657	ENSRNOG00000010588	13113	-0.52711	0.256155	-2.05777	0.0396119	0.332216	315326	Tns2
1658	ENSRNOG00000010653	750.88	0.509773	0.247146	2.06264	0.0391471	0.332216	314306	Mideas
1659	ENSRNOG00000011141	14.3273	-1.14717	0.558475	-2.05411	0.0399647	0.332216	362774	Serpina11
1660	ENSRNOG00000011758	893.846	-0.601426	0.29249	-2.05623	0.0397604	0.332216	295672	Fkbp7
1661	ENSRNOG00000013322	487.542	0.386414	0.187164	2.06458	0.0389632	0.332216	85241	Pola1
1662	ENSRNOG00000013886	906.52	0.841158	0.40888	2.05723	0.0396645	0.332216	499537	Fyb1
1663	ENSRNOG00000014597	820.118	-0.847954	0.41282	-2.05406	0.0399703	0.332216	25467	Irs1
1664	ENSRNOG00000014614	1260.63	0.375923	0.182397	2.06102	0.0393012	0.332216	291440	Cxxc1
1665	ENSRNOG00000016190	997.858	-0.473144	0.230424	-2.05336	0.0400379	0.332216	498909	Coq9
1666	ENSRNOG00000016414	852.672	-0.660209	0.320911	-2.05729	0.0396579	0.332216	305886	Slc22a17
1667	ENSRNOG00000016681	236.44	-1.14645	0.557805	-2.05529	0.0398507	0.332216	282839	Mc2r
1668	ENSRNOG00000017991	722.733	0.465392	0.225202	2.06655	0.0387767	0.332216	364666	Cdk20
1669	ENSRNOG00000018018	33.6947	-0.762761	0.370817	-2.05697	0.0396888	0.332216	100911951	LOC100911951
1670	ENSRNOG00000018040	499.634	0.403224	0.196357	2.05353	0.0400216	0.332216	290842	Gins4
1671	ENSRNOG00000018836	3136.15	-0.60197	0.292849	-2.05556	0.0398248	0.332216	498967	RGD1559896
1672	ENSRNOG00000019103	494.78	0.502096	0.243685	2.06043	0.0393578	0.332216	293485	Cln3
1673	ENSRNOG00000019208	267.591	-1.119	0.542662	-2.06205	0.0392029	0.332216	113995	P2rx5
1674	ENSRNOG00000019529	2567.22	-0.431916	0.20952	-2.06146	0.0392595	0.332216	293060	Btbd1
1675	ENSRNOG00000020284	668.187	0.519724	0.251533	2.06623	0.0388067	0.332216	29699	Prkar2a
1676	ENSRNOG00000021079	971.237	-0.97412	0.473746	-2.05621	0.0397624	0.332216	58971	Fxyd1
1677	ENSRNOG00000021245	1042.57	-0.594045	0.287531	-2.06602	0.0388264	0.332216	311428	RGD1311739
1678	ENSRNOG00000022067	419.653	0.806809	0.39193	2.05855	0.039537	0.332216	289337	Tlr5
1679	ENSRNOG00000025408	143.562	0.656528	0.318038	2.0643	0.0389889	0.332216	306226	Dux4
1680	ENSRNOG00000027260	971.051	0.34236	0.165737	2.06569	0.0388576	0.332216	25371	Adprh
1681	ENSRNOG00000028650	4961.61	0.433963	0.210882	2.05784	0.0396052	0.332216	362790	Inf2
1682	ENSRNOG00000028711	2309.38	-0.75835	0.366904	-2.06689	0.0387448	0.332216	84497	Dgat1
1683	ENSRNOG00000029778	84.4915	-0.651023	0.316606	-2.05625	0.039758	0.332216	25750	Maob
1684	ENSRNOG00000030345	130.232	0.758185	0.369325	2.05289	0.0400829	0.332216	100359951	LOC100359951
1685	ENSRNOG00000030371	100799	-0.377168	0.183023	-2.06077	0.0393251	0.332216	26198	COX2
1686	ENSRNOG00000030920	20.7064	-1.15301	0.560319	-2.05778	0.0396112	0.332216	113912	Rtn4r
1687	ENSRNOG00000031864	669.069	0.328301	0.159343	2.06034	0.0393658	0.332216	498293	RGD1563812
1688	ENSRNOG00000038001	1594.8	-0.649611	0.316089	-2.05515	0.0398642	0.332216	29743	Slc25a1
1689	ENSRNOG00000039859	2076.07	0.510254	0.248246	2.05543	0.0398372	0.332216	84350	Dnmt1
1690	ENSRNOG00000043114	1039.43	-0.295692	0.14369	-2.05784	0.0396054	0.332216	685620	Tomm7
1691	ENSRNOG00000047631	15.5221	-0.970381	0.470704	-2.06155	0.0392502	0.332216	679247	Eef1akmt3
1692	ENSRNOG00000050697	9101.88	0.625088	0.303774	2.05774	0.0396153	0.332216	252929	Ctsz
1693	ENSRNOG00000051952	1481.15	0.576702	0.28092	2.0529	0.0400819	0.332216	500040	Tes
1694	ENSRNOG00000059010	13.3948	-0.912467	0.441531	-2.0666	0.038772	0.332216	689721	Rnf212
1695	ENSRNOG00000059406	1032.12	0.731539	0.355517	2.05768	0.0396212	0.332216	498256	Ier5
1696	ENSRNOG00000017392	37.5096	-1.09236	0.532226	-2.05243	0.0401279	0.332407	54250	Fgf2
1697	ENSRNOG00000000543	390.733	-0.494426	0.241097	-2.05073	0.0402932	0.332478	79209	Frk
1698	ENSRNOG00000001793	5975.2	-0.566477	0.276046	-2.05211	0.0401586	0.332478	689710	Heg1
1699	ENSRNOG00000007164	1127.37	0.357639	0.174412	2.05054	0.0403117	0.332478	315746	Cln6
1700	ENSRNOG00000016779	8906.45	0.241518	0.117783	2.05053	0.0403123	0.332478	291019	Fam120a
1701	ENSRNOG00000020129	167.36	-0.959541	0.467872	-2.05086	0.0402803	0.332478	116777	Cdh3
1702	ENSRNOG00000029061	834.466	0.304697	0.148548	2.05118	0.0402498	0.332478	361650	Hirip3
1703	ENSRNOG00000033835	1928.17	0.391513	0.190859	2.05132	0.0402356	0.332478	140694	Dnm1
1704	ENSRNOG00000059880	1974.49	0.333927	0.162783	2.05136	0.040232	0.332478	303885	Rubcn
1705	ENSRNOG00000003872	1068.9	0.879238	0.428918	2.0499	0.0403743	0.332807	170840	Slc40a1
1706	ENSRNOG00000003872	1068.9	0.879238	0.428918	2.0499	0.0403743	0.332807	108348131	NEWGENE_620180
1707	ENSRNOG00000002303	19.9954	-0.928916	0.453414	-2.04871	0.0404901	0.333398	117052	Kcnj12
1708	ENSRNOG00000019596	756.221	0.596344	0.291057	2.04889	0.0404729	0.333398	365215	Smg9
1709	ENSRNOG00000021295	737.95	0.343079	0.167499	2.04824	0.0405361	0.333596	362281	Rae1
1710	ENSRNOG00000008865	500.08	-0.969719	0.473584	-2.04762	0.0405974	0.333737	363152	Stac
1711	ENSRNOG00000025497	696.227	0.420524	0.205363	2.04771	0.0405882	0.333737	362941	Fbxl6
1712	ENSRNOG00000001258	1365.75	0.68298	0.3337	2.04669	0.0406886	0.333942	288504	Snx8
1713	ENSRNOG00000013689	724.613	0.309174	0.151051	2.04682	0.0406759	0.333942	296083	Vps18
1714	ENSRNOG00000029528	36.5151	-0.811811	0.396571	-2.04708	0.0406506	0.333942	24250	Cbs
1715	ENSRNOG00000019073	2030.08	0.32734	0.15996	2.04639	0.040718	0.334003	84351	Ikbkb
1716	ENSRNOG00000001889	3190.88	0.603485	0.295002	2.0457	0.0407862	0.334034	24267	Comt
1717	ENSRNOG00000013218	141.73	0.640753	0.313326	2.04501	0.0408544	0.334034	680122	Sap30
1718	ENSRNOG00000031700	676.836	-0.444912	0.217537	-2.04522	0.0408331	0.334034	365057	Map3k5
1719	ENSRNOG00000040045	368.055	0.392263	0.19173	2.04591	0.0407651	0.334034	100910202	Crnkl1
1720	ENSRNOG00000020871	4666.32	-0.709528	0.347073	-2.04432	0.0409218	0.334372	292734	Ltbp4
1721	ENSRNOG00000036703	2291.66	0.894331	0.43751	2.04414	0.0409399	0.334372	499271	Itgax
1722	ENSRNOG00000000441	729.023	0.593077	0.290214	2.04358	0.0409946	0.33442	406163	Gpsm3
1723	ENSRNOG00000019987	960.539	-0.291964	0.142881	-2.04341	0.0410121	0.33442	362252	Scand1
1724	ENSRNOG00000020630	6.64511	-1.1168	0.546427	-2.04383	0.0409707	0.33442	24500	Il9r
1725	ENSRNOG00000008115	1254.09	0.563389	0.275896	2.04203	0.0411484	0.334693	296060	Arhgap11a
1726	ENSRNOG00000048148	9.35817	1.12284	0.549878	2.04197	0.0411541	0.334693	686432	Ly6l
1727	ENSRNOG00000060129	1434.89	-0.458189	0.224331	-2.04247	0.0411053	0.334693	360764	Zfp655
1728	ENSRNOG00000001992	4002.93	0.411469	0.201744	2.03956	0.0413937	0.334986	685232	Atp6v1a
1729	ENSRNOG00000006079	887.34	0.736373	0.36095	2.0401	0.0413408	0.334986	311785	Psd4
1730	ENSRNOG00000006972	207.884	-0.496125	0.24334	-2.03881	0.0414688	0.334986	313219	Zfp189
1731	ENSRNOG00000007483	542.744	0.820363	0.401912	2.04115	0.0412359	0.334986	117524	Ccnf
1732	ENSRNOG00000015109	399.781	-0.555501	0.272213	-2.04069	0.0412821	0.334986	290802	Ubxn8
1733	ENSRNOG00000018338	2118.27	-0.586373	0.287507	-2.03951	0.0413994	0.334986	298683	Vwa1
1734	ENSRNOG00000034177	210.924	-0.86134	0.422495	-2.0387	0.0414801	0.334986	116683	Efna5
1735	ENSRNOG00000036666	1816.43	0.355657	0.174441	2.03884	0.0414658	0.334986	619574	Cybc1
1736	ENSRNOG00000049828	836.802	0.506398	0.248099	2.04111	0.0412396	0.334986	171499	Crlf2
1737	ENSRNOG00000052775	612.869	-0.65942	0.323289	-2.03972	0.041378	0.334986	310362	RGD1305938
1738	ENSRNOG00000052959	335.32	0.319803	0.156834	2.03912	0.0414385	0.334986	266716	Zscan12
1739	ENSRNOG00000006060	529.461	-0.845743	0.415046	-2.03771	0.0415791	0.335248	299996	Matn2
1740	ENSRNOG00000014080	674.63	0.705632	0.346214	2.03814	0.0415363	0.335248	315740	Kif23
1741	ENSRNOG00000007660	867.858	-0.30058	0.147562	-2.03698	0.0416523	0.33548	64511	Fntb
1742	ENSRNOG00000060687	462.841	-0.960117	0.471395	-2.03676	0.0416745	0.335481	85267	Slc24a3
1743	ENSRNOG00000047393	312.408	-1.13769	0.558982	-2.03528	0.0418225	0.336493	294853	Krt18
1744	ENSRNOG00000047393	312.408	-1.13769	0.558982	-2.03528	0.0418225	0.336493	683212	LOC683212
1745	ENSRNOG00000009982	10119.3	0.307812	0.151308	2.03434	0.0419173	0.336509	290029	Pnp
1746	ENSRNOG00000019100	373.954	0.775929	0.381295	2.03498	0.0418528	0.336509	171529	Kif2c
1747	ENSRNOG00000059659	3716.19	-0.48634	0.239035	-2.0346	0.0418915	0.336509	361816	Zfand3
1748	ENSRNOG00000000165	469.015	-1.02562	0.50548	-2.02901	0.0424571	0.33675	24638	Pfkfb1
1749	ENSRNOG00000003567	397.019	0.382782	0.188505	2.03062	0.0422937	0.33675	289219	Ppox
1750	ENSRNOG00000009471	510.116	0.690489	0.339862	2.03167	0.0421869	0.33675	498547	Epsti1
1751	ENSRNOG00000009538	1970.61	-0.393955	0.194133	-2.0293	0.0424275	0.33675	295143	Etfdh
1752	ENSRNOG00000011054	10996.7	0.715984	0.352428	2.03158	0.0421966	0.33675	89783	Laptm5
1753	ENSRNOG00000011945	4487.43	0.302817	0.149132	2.03052	0.0423034	0.33675	308666	Cyfip1
1754	ENSRNOG00000012331	590.494	0.321675	0.158359	2.0313	0.0422242	0.33675	64044	Casp8
1755	ENSRNOG00000012874	997.341	-0.801012	0.394791	-2.02895	0.042463	0.33675	308739	Rgma
1756	ENSRNOG00000012942	292.554	-0.770924	0.37947	-2.03158	0.042196	0.33675	316164	Satb1
1757	ENSRNOG00000015233	3252.06	-0.602201	0.296796	-2.02901	0.0424574	0.33675	300726	Etfa
1758	ENSRNOG00000016255	279.223	-0.912074	0.449423	-2.02943	0.0424144	0.33675	297433	Podxl2
1759	ENSRNOG00000017485	291.551	0.990129	0.48778	2.02987	0.0423697	0.33675	313498	Cd72
1760	ENSRNOG00000017706	249.781	0.561501	0.276498	2.03076	0.0422797	0.33675	362642	Slc66a1
1761	ENSRNOG00000020061	35.676	-0.767195	0.377748	-2.03097	0.0422578	0.33675	100361928	Tmem198
1762	ENSRNOG00000026807	61.6683	0.687572	0.338256	2.03269	0.0420834	0.33675	362863	LOC362863
1763	ENSRNOG00000037815	8392.49	-0.760153	0.373868	-2.03321	0.0420313	0.33675	304500	Acad10
1764	ENSRNOG00000050317	1994.33	-0.544186	0.267801	-2.03206	0.042148	0.33675	363009	Uhrf1bp1l
1765	ENSRNOG00000051372	8.36436	-1.12619	0.554498	-2.031	0.0422546	0.33675	298894	Mycn
1766	ENSRNOG00000062101	1631.25	-0.708759	0.348778	-2.03212	0.0421415	0.33675	24310	Ace
1767	ENSRNOG00000001126	1392.23	-0.262634	0.129681	-2.02523	0.0428433	0.336993	304522	Fbxw8
1768	ENSRNOG00000004158	490.634	0.873408	0.431407	2.02456	0.0429129	0.336993	687001	Hdac9
1769	ENSRNOG00000004205	2118.06	-0.670849	0.331373	-2.02445	0.0429238	0.336993	313860	Pkdcc
1770	ENSRNOG00000007018	366.112	0.62166	0.307051	2.02461	0.042907	0.336993	362197	Mapkbp1
1771	ENSRNOG00000010891	540.435	0.322347	0.159098	2.02609	0.0427551	0.336993	266808	Lrrcc1
1772	ENSRNOG00000010984	4379.9	0.276967	0.136754	2.0253	0.0428363	0.336993	290527	Anxa11
1773	ENSRNOG00000019482	639.737	-0.81569	0.402639	-2.02586	0.0427793	0.336993	50664	Gnao1
1774	ENSRNOG00000021911	526.31	-0.291174	0.143636	-2.02717	0.0426449	0.336993	81715	Camlg
1775	ENSRNOG00000029662	1572.01	0.818475	0.403936	2.02625	0.0427394	0.336993	498582	Wdfy4
1776	ENSRNOG00000031367	2088.89	0.30342	0.149749	2.02618	0.042746	0.336993	103689983	LOC103689983
1777	ENSRNOG00000046493	621.211	-0.317631	0.156719	-2.02675	0.0426876	0.336993	64533	Pnpo
1778	ENSRNOG00000046647	1937.66	-0.270865	0.133741	-2.02529	0.0428376	0.336993	312952	Bpnt2
1779	ENSRNOG00000046647	1937.66	-0.270865	0.133741	-2.02529	0.0428376	0.336993	103689950	NEWGENE_1306455
1780	ENSRNOG00000061499	5779.38	0.374397	0.184597	2.02818	0.0425417	0.336993	25520	Prkag1
1781	ENSRNOG00000061499	5779.38	0.374397	0.184597	2.02818	0.0425417	0.336993	100362634	Kmt2d
1782	ENSRNOG00000061684	1696.01	-0.253678	0.125101	-2.02778	0.0425824	0.336993	362440	Ndufa9
1783	ENSRNOG00000004364	1077.02	-0.387552	0.191479	-2.02399	0.0429715	0.33713	362704	Babam2
1784	ENSRNOG00000014282	94.6511	0.936477	0.462829	2.02338	0.0430344	0.337172	25410	Cebpe
1785	ENSRNOG00000021206	3512.27	-0.988544	0.488584	-2.02329	0.0430437	0.337172	24913	Plaat3
1786	ENSRNOG00000017396	1222.72	-0.456609	0.225715	-2.02295	0.0430788	0.337272	294079	Marchf5
1787	ENSRNOG00000015406	806.595	-0.784579	0.3879	-2.02263	0.0431114	0.337353	679990	Pgm5
1788	ENSRNOG00000010938	424.657	-1.09089	0.539529	-2.02192	0.0431842	0.337573	114518	Slc7a10
1789	ENSRNOG00000036942	45.3919	-1.076	0.532224	-2.02169	0.0432079	0.337584	500590	Tnfrsf9
1790	ENSRNOG00000002538	321.653	-0.568288	0.281213	-2.02085	0.0432958	0.337834	304733	Epb41l5
1791	ENSRNOG00000005719	1026.09	-0.404924	0.20036	-2.02098	0.0432818	0.337834	296049	Emc4
1792	ENSRNOG00000016281	92171.9	-0.430497	0.213067	-2.02048	0.043334	0.337834	290905	Col4a1
1793	ENSRNOG00000019311	1261.35	0.392535	0.194254	2.02073	0.0433072	0.337834	309452	Nfkb2
1794	ENSRNOG00000036668	173.675	-0.546701	0.270632	-2.02009	0.0433739	0.337834	303749	Ogfod3
1795	ENSRNOG00000007069	83.912	-0.952987	0.4719	-2.01947	0.0434387	0.337996	362474	Adhfe1
1796	ENSRNOG00000038881	3296.86	0.693323	0.34343	2.01882	0.0435061	0.338341	288077	Hcls1
1797	ENSRNOG00000000991	15519.1	0.451751	0.223845	2.01814	0.0435766	0.33867	54227	Arpc1b
1798	ENSRNOG00000017097	368.233	-0.612321	0.303432	-2.01798	0.0435931	0.33867	361663	Lhpp
1799	ENSRNOG00000020880	1132.08	0.444093	0.220122	2.01749	0.0436447	0.338722	316012	Klhl18
1800	ENSRNOG00000050805	2185.88	0.312966	0.155122	2.01755	0.0436378	0.338722	684980	Tsc22d4
1801	ENSRNOG00000050805	2185.88	0.312966	0.155122	2.01755	0.0436378	0.338722	102550456	LOC102550456
1802	ENSRNOG00000009974	351.969	-0.537015	0.266264	-2.01685	0.0437107	0.338887	29309	Coq3
1803	ENSRNOG00000048726	52.3882	1.0656	0.528329	2.01692	0.0437037	0.338887	113937	Clec2d
1804	ENSRNOG00000000825	431.286	-0.679959	0.337406	-2.01526	0.0438779	0.339978	294431	Calhm5
1805	ENSRNOG00000012414	269.186	-0.578201	0.287006	-2.01459	0.0439471	0.339978	309922	Rhobtb3
1806	ENSRNOG00000030644	72768.8	-0.462381	0.229496	-2.01477	0.0439292	0.339978	26193	ND1
1807	ENSRNOG00000046112	189.364	0.445676	0.221241	2.01444	0.0439638	0.339978	687118	Dedd2
1808	ENSRNOG00000049142	1542.39	0.400628	0.198853	2.01469	0.0439367	0.339978	171073	Hdgfl2
1809	ENSRNOG00000014187	195.188	0.666413	0.331074	2.01288	0.0441269	0.340226	25718	Igf1r
1810	ENSRNOG00000016303	458.854	0.58089	0.288493	2.01353	0.0440585	0.340226	291409	Zfp236
1811	ENSRNOG00000016530	1945.74	0.297966	0.148032	2.01285	0.0441309	0.340226	171456	Nsa2
1812	ENSRNOG00000016949	107.804	-0.75368	0.374334	-2.01339	0.0440735	0.340226	691431	Slc25a33
1813	ENSRNOG00000017887	356.554	0.467371	0.232083	2.01381	0.0440299	0.340226	170841	Mutyh
1814	ENSRNOG00000046889	4163.29	-0.59002	0.29311	-2.01296	0.0441186	0.340226	25045	Dbi
1815	ENSRNOG00000003959	682.683	0.770925	0.383743	2.00896	0.0445412	0.341164	289076	Rgs18
1816	ENSRNOG00000009398	449.43	0.311172	0.154864	2.00933	0.0445026	0.341164	366431	Tceanc2
1817	ENSRNOG00000010883	68.8574	-0.715913	0.356557	-2.00785	0.0446594	0.341164	362279	Pard6b
1818	ENSRNOG00000011140	291.962	-0.866659	0.431151	-2.01011	0.04442	0.341164	361118	Prxl2a
1819	ENSRNOG00000011278	699.305	-0.204158	0.101514	-2.01112	0.0443127	0.341164	65189	Stk3
1820	ENSRNOG00000011329	25483.2	0.444246	0.221122	2.00906	0.0445312	0.341164	25630	Pkm
1821	ENSRNOG00000011329	25483.2	0.444246	0.221122	2.00906	0.0445312	0.341164	100364062	LOC100364062
1822	ENSRNOG00000012356	426.04	0.654985	0.325954	2.00944	0.0444907	0.341164	155205	Slc36a1
1823	ENSRNOG00000015534	742.455	-0.324665	0.161666	-2.00824	0.0446176	0.341164	291914	Cnep1r1
1824	ENSRNOG00000017945	173.954	-0.581375	0.289283	-2.00971	0.044462	0.341164	502503	Serf1
1825	ENSRNOG00000018412	657.793	0.302026	0.150198	2.01085	0.0443413	0.341164	305467	Sfi1
1826	ENSRNOG00000019536	644.114	0.513001	0.255137	2.01069	0.0443585	0.341164	286910	Smim3
1827	ENSRNOG00000020379	646.373	-0.388627	0.193574	-2.00764	0.0446811	0.341164	291990	Cog8
1828	ENSRNOG00000021637	2720.11	0.299613	0.149151	2.00879	0.0445593	0.341164	245957	Ddx46
1829	ENSRNOG00000028594	4150.86	0.42213	0.210225	2.00799	0.044644	0.341164	288264	Ifnar1
1830	ENSRNOG00000028688	368.061	0.491879	0.24489	2.00857	0.0445829	0.341164	287478	Ctns
1831	ENSRNOG00000029333	391.411	-0.645946	0.321666	-2.00813	0.04463	0.341164	298381	Echdc2
1832	ENSRNOG00000037295	131.504	0.632497	0.314679	2.00997	0.0444339	0.341164	501048	Poc1a
1833	ENSRNOG00000037620	785.426	0.630068	0.31343	2.01024	0.044406	0.341164	313511	Mob3c
1834	ENSRNOG00000056457	28303.6	-1.0776	0.535744	-2.01141	0.0442822	0.341164	60666	Gpd1
1835	ENSRNOG00000014683	50.5468	1.04583	0.521286	2.00624	0.0448303	0.341786	171106	Il1rl2
1836	ENSRNOG00000017777	2205.31	0.298537	0.148777	2.0066	0.0447919	0.341786	29443	Ahcy
1837	ENSRNOG00000046361	153.923	-0.703792	0.350785	-2.00633	0.0448209	0.341786	500126	Hoxa7
1838	ENSRNOG00000046361	153.923	-0.703792	0.350785	-2.00633	0.0448209	0.341786	103692126	NEWGENE_1587253
1839	ENSRNOG00000020482	1230.64	-0.52622	0.262331	-2.00594	0.0448628	0.341861	305897	Nfatc4
1840	ENSRNOG00000054495	15.9092	-1.09299	0.54497	-2.0056	0.0448991	0.341966	300920	Cldn2
1841	ENSRNOG00000004966	6.8517	0.931143	0.464354	2.00524	0.0449371	0.342083	362141	Slc38a11
1842	ENSRNOG00000001314	3012.76	0.822629	0.410773	2.00264	0.0452162	0.342207	304334	Fam20c
1843	ENSRNOG00000004606	723.481	-0.674453	0.336888	-2.00201	0.0452834	0.342207	686117	Meis1
1844	ENSRNOG00000004837	1512.46	0.335165	0.167408	2.00209	0.0452752	0.342207	316101	Limd1
1845	ENSRNOG00000009369	890.319	0.452559	0.225982	2.00264	0.0452163	0.342207	311795	Tor4a
1846	ENSRNOG00000014530	439.556	0.793924	0.396444	2.00261	0.0452192	0.342207	171563	Nav2
1847	ENSRNOG00000015473	220.577	0.517018	0.258234	2.00213	0.0452709	0.342207	308291	Phactr2
1848	ENSRNOG00000015756	301.494	-0.5543	0.276812	-2.00244	0.045237	0.342207	296136	Nphp1
1849	ENSRNOG00000016636	594.22	0.806017	0.402584	2.00211	0.0452733	0.342207	362261	Lpin3
1850	ENSRNOG00000029938	849.159	0.594385	0.296907	2.00192	0.0452928	0.342207	289021	Pik3c2b
1851	ENSRNOG00000038291	15.9712	0.963532	0.480673	2.00455	0.0450114	0.342207	364427	Lrrc63
1852	ENSRNOG00000039076	153.756	-0.534453	0.266877	-2.00262	0.0452186	0.342207	688452	Spaca6
1853	ENSRNOG00000043295	231.601	-0.744863	0.371637	-2.00427	0.0450408	0.342207	498014	RGD1565033
1854	ENSRNOG00000048164	378.699	-0.347793	0.173625	-2.00313	0.0451631	0.342207	367196	Acad8
1855	ENSRNOG00000056098	318.114	0.412152	0.205849	2.00221	0.0452625	0.342207	85423	Tfpt
1856	ENSRNOG00000058916	54.1315	-0.586626	0.292773	-2.00369	0.0451033	0.342207	362994	Ccdc65
1857	ENSRNOG00000022136	7.04219	1.11253	0.555898	2.00132	0.0453576	0.342526	685680	LOC685680
1858	ENSRNOG00000003129	806.873	0.368603	0.184248	2.00058	0.0454379	0.342551	287361	Zfp496
1859	ENSRNOG00000007060	18463.7	0.663238	0.331509	2.00066	0.0454291	0.342551	298199	Plin2
1860	ENSRNOG00000027711	897.904	0.510931	0.255408	2.00045	0.0454516	0.342551	303394	Usp32
1861	ENSRNOG00000029826	749.926	0.362655	0.181232	2.00105	0.0453867	0.342551	363055	Cep164
1862	ENSRNOG00000001287	123.102	-0.674824	0.337449	-1.99978	0.0455239	0.342598	171104	Gper1
1863	ENSRNOG00000007439	299.33	0.675938	0.338149	1.99893	0.0456155	0.342598	192177	Unc13d
1864	ENSRNOG00000016575	3909.33	0.54275	0.271521	1.99893	0.0456163	0.342598	156767	Tnfrsf1b
1865	ENSRNOG00000016968	1473.3	-0.444037	0.22212	-1.99909	0.0455985	0.342598	315203	Gramd4
1866	ENSRNOG00000018281	2918.1	-0.32575	0.162954	-1.99903	0.045605	0.342598	291103	Uqcrfs1
1867	ENSRNOG00000022414	1566.16	0.396441	0.198302	1.99918	0.0455889	0.342598	316524	Zfp142
1868	ENSRNOG00000024040	253.773	-0.525982	0.263081	-1.99931	0.0455745	0.342598	498100	Mb21d2
1869	ENSRNOG00000005126	1058.69	0.367895	0.184347	1.99566	0.0459707	0.344969	298906	Slc66a3
1870	ENSRNOG00000017716	322.626	-1.12458	0.56353	-1.9956	0.0459776	0.344969	25708	Ucp3
1871	ENSRNOG00000011153	4489.33	0.637185	0.319404	1.99492	0.0460519	0.345184	312679	Il17ra
1872	ENSRNOG00000022636	479.157	0.61473	0.30814	1.99497	0.0460459	0.345184	310879	Alpk1
1873	ENSRNOG00000020884	106.389	-0.709	0.355473	-1.99452	0.0460949	0.345335	25752	Cd6
1874	ENSRNOG00000014090	34844.4	-1.04836	0.525709	-1.99418	0.0461321	0.345443	246298	Retsat
1875	ENSRNOG00000003536	1451.24	0.427955	0.214674	1.99351	0.0462059	0.345824	360521	Rufy1
1876	ENSRNOG00000003207	3399.13	0.599177	0.300682	1.99273	0.0462912	0.345977	287746	Fmnl1
1877	ENSRNOG00000015886	565.21	0.42354	0.212532	1.99282	0.0462807	0.345977	363216	Cnnm4
1878	ENSRNOG00000023688	25.8821	0.989947	0.496788	1.99269	0.046295	0.345977	24316	Drd1
1879	ENSRNOG00000001867	2435.23	0.334423	0.167846	1.99244	0.0463227	0.346014	116500	Snap29
1880	ENSRNOG00000018114	2405.92	-0.415908	0.208847	-1.99145	0.0464319	0.346658	25363	Acadvl
1881	ENSRNOG00000001750	106.772	-0.993175	0.498974	-1.99044	0.0465429	0.346873	117275	Chrd
1882	ENSRNOG00000002695	550.429	-0.292609	0.147004	-1.99048	0.0465378	0.346873	289307	Tfb2m
1883	ENSRNOG00000015024	82.3901	0.959908	0.482281	1.99035	0.0465524	0.346873	308022	Mcoln3
1884	ENSRNOG00000059480	1593.02	0.293195	0.147338	1.98995	0.0465968	0.347032	361946	Supt20h
1885	ENSRNOG00000058588	628.709	0.558012	0.280451	1.9897	0.0466243	0.347066	289595	Nfxl1
1886	ENSRNOG00000028247	258.729	0.667341	0.335435	1.98948	0.0466482	0.347074	361699	Ankrd13d
1887	ENSRNOG00000010575	554.241	0.63978	0.321676	1.9889	0.0467127	0.347114	362046	Dapp1
1888	ENSRNOG00000011471	22.1201	-1.1195	0.562992	-1.98848	0.0467592	0.347114	25444	Fgf9
1889	ENSRNOG00000018566	26506.7	0.578378	0.290874	1.98841	0.0467661	0.347114	25697	Ctsl
1890	ENSRNOG00000024428	788.339	0.694733	0.349394	1.98839	0.0467683	0.347114	361308	Kif20a
1891	ENSRNOG00000010436	578.591	0.329293	0.165693	1.98737	0.0468816	0.347613	313666	Zbtb17
1892	ENSRNOG00000018552	315.562	-0.407269	0.204916	-1.98749	0.0468685	0.347613	301067	Slc25a38
1893	ENSRNOG00000006858	588.242	-0.624492	0.314301	-1.98693	0.0469306	0.347806	502782	Pyurf
1894	ENSRNOG00000008425	4017.14	0.461596	0.232399	1.98623	0.0470083	0.348212	685707	Nav1
1895	ENSRNOG00000007400	3756.92	0.511568	0.257642	1.98558	0.0470802	0.348307	300095	Srebf2
1896	ENSRNOG00000018671	1321.98	0.392513	0.197658	1.98582	0.0470535	0.348307	363068	Commd4
1897	ENSRNOG00000019943	1913.5	-0.390025	0.196438	-1.98549	0.0470903	0.348307	307811	Slc7a6
1898	ENSRNOG00000012247	7805.19	0.184078	0.0927314	1.98507	0.0471372	0.348483	29448	Rab7a
1899	ENSRNOG00000008572	347.479	-0.559673	0.282016	-1.98455	0.0471948	0.348568	298490	Ppcs
1900	ENSRNOG00000003550	388.783	0.404715	0.204075	1.98317	0.0473484	0.348606	289125	Acbd6
1901	ENSRNOG00000009523	475.311	-0.498567	0.251492	-1.98244	0.0474304	0.348606	308003	Rab11fip2
1902	ENSRNOG00000012368	224.939	0.367272	0.185102	1.98416	0.0472381	0.348606	311329	Dnajc17
1903	ENSRNOG00000016413	1221.93	0.763396	0.384969	1.98301	0.0473665	0.348606	300732	Pstpip1
1904	ENSRNOG00000016612	82.3335	0.704073	0.355016	1.98321	0.0473438	0.348606	291597	Trim36
1905	ENSRNOG00000016818	162.457	-0.894331	0.450899	-1.98344	0.0473186	0.348606	84489	Fgfr3
1906	ENSRNOG00000026585	7.7701	-1.06872	0.53903	-1.98267	0.0474042	0.348606	289587	Lrrc66
1907	ENSRNOG00000048320	1267.44	-0.340915	0.17195	-1.98264	0.047408	0.348606	301123	Ndufa11
1908	ENSRNOG00000055567	1194.45	0.476796	0.240452	1.98292	0.0473769	0.348606	499797	Fmnl2
1909	ENSRNOG00000014464	242.002	-0.8966	0.452395	-1.9819	0.0474909	0.348745	498666	Tnfsf13b
1910	ENSRNOG00000056837	2689.07	0.505744	0.255187	1.98186	0.0474953	0.348745	287537	Abr
1911	ENSRNOG00000010461	1424.18	-0.488203	0.246437	-1.98105	0.0475859	0.348902	294744	Gpx8
1912	ENSRNOG00000015423	891.05	0.637194	0.321612	1.98125	0.0475631	0.348902	114494	Ccna2
1913	ENSRNOG00000016244	1309.36	0.556118	0.280686	1.98128	0.0475596	0.348902	365352	Mical2
1914	ENSRNOG00000050941	52.8211	0.840946	0.424574	1.98068	0.047627	0.349034	405224	Olr1587
1915	ENSRNOG00000002294	368.202	0.664817	0.335751	1.98009	0.0476933	0.349181	689142	Snx29
1916	ENSRNOG00000015906	809.973	0.72686	0.367068	1.98018	0.0476833	0.349181	316742	Tgif1
1917	ENSRNOG00000003131	2305.26	0.36184	0.182795	1.97948	0.0477616	0.349512	360491	Traf7
1918	ENSRNOG00000003687	1178.63	-0.779045	0.393774	-1.97841	0.047883	0.350175	84583	Rgs2
1919	ENSRNOG00000043498	5352.07	-0.716584	0.362228	-1.97827	0.0478984	0.350175	315649	Sik2
1920	ENSRNOG00000029399	2199.72	-0.686083	0.346883	-1.97785	0.0479454	0.350349	78958	Bcam
1921	ENSRNOG00000003918	1651.7	-0.7818	0.39553	-1.97659	0.0480884	0.350439	303676	Slc25a19
1922	ENSRNOG00000011470	633.517	0.660561	0.334257	1.9762	0.0481317	0.350439	60445	Tsc1
1923	ENSRNOG00000015385	2377.29	-0.61141	0.309466	-1.97569	0.0481894	0.350439	298575	Pink1
1924	ENSRNOG00000020117	1290.27	0.383649	0.194131	1.97623	0.0481284	0.350439	293668	Brms1
1925	ENSRNOG00000020117	1290.27	0.383649	0.194131	1.97623	0.0481284	0.350439	100911841	LOC100911841
1926	ENSRNOG00000020117	1290.27	0.383649	0.194131	1.97623	0.0481284	0.350439	108348098	LOC108348098
1927	ENSRNOG00000021044	1442.65	0.272468	0.137783	1.97751	0.047984	0.350439	685233	Gpatch8
1928	ENSRNOG00000028674	1375.53	-0.33208	0.168001	-1.97665	0.0480808	0.350439	362081	Fbxw5
1929	ENSRNOG00000029799	753.521	0.247272	0.125156	1.97572	0.0481868	0.350439	311621	Tomm34
1930	ENSRNOG00000051461	561.79	0.336093	0.170012	1.97688	0.048055	0.350439	361409	Rfwd3
1931	ENSRNOG00000032574	1590.34	0.225952	0.114408	1.97498	0.0482708	0.350862	362938	Scrib
1932	ENSRNOG00000000936	1193.8	0.201203	0.101897	1.97458	0.0483158	0.350966	25130	Stx2
1933	ENSRNOG00000007951	50.027	1.10295	0.558612	1.97444	0.0483315	0.350966	313878	Galnt14
1934	ENSRNOG00000032942	853.576	0.430611	0.21823	1.9732	0.0484728	0.351654	24591	Neu1
1935	ENSRNOG00000001527	235.506	0.774939	0.392864	1.97254	0.0485482	0.351695	25408	Cd80
1936	ENSRNOG00000017552	362.386	-0.285178	0.14456	-1.97273	0.0485265	0.351695	290632	Mrpl34
1937	ENSRNOG00000022421	384.93	-0.28811	0.146056	-1.97261	0.0485405	0.351695	684527	Crtc1
1938	ENSRNOG00000001457	619.761	0.320031	0.162326	1.97154	0.0486621	0.352063	116468	Rfc2
1939	ENSRNOG00000023686	211.721	-1.09763	0.55683	-1.97121	0.0487004	0.352063	360790	Upk3b
1940	ENSRNOG00000028448	3402.97	0.272635	0.138318	1.97107	0.0487153	0.352063	679532	Elovl1
1941	ENSRNOG00000028586	148.946	0.569787	0.289055	1.97121	0.0486999	0.352063	306594	Mcph1
1942	ENSRNOG00000000925	244.741	-0.593263	0.301323	-1.96886	0.0489692	0.352229	304429	Psph
1943	ENSRNOG00000005130	10290.8	-0.42465	0.215685	-1.96884	0.0489711	0.352229	360975	Ogdh
1944	ENSRNOG00000005130	10290.8	-0.42465	0.215685	-1.96884	0.0489711	0.352229	103693780	LOC103693780
1945	ENSRNOG00000009778	4438.87	-0.430452	0.218589	-1.96923	0.0489265	0.352229	100196907	Tmem59
1946	ENSRNOG00000010034	4416.94	0.421736	0.214017	1.97057	0.0487726	0.352229	84431	Asah1
1947	ENSRNOG00000017020	2403.48	0.697027	0.354025	1.96886	0.0489689	0.352229	54259	Inpp5d
1948	ENSRNOG00000018839	1460.1	-0.908118	0.46121	-1.96899	0.0489539	0.352229	25054	Ntrk2
1949	ENSRNOG00000019689	4642.33	-0.579691	0.294384	-1.96917	0.0489338	0.352229	116669	Vwf
1950	ENSRNOG00000019729	1913.03	-0.427823	0.217209	-1.96964	0.0488801	0.352229	360498	Jmjd8
1951	ENSRNOG00000054468	1891.18	-0.260458	0.132195	-1.97025	0.0488094	0.352229	363070	Fam219b
1952	ENSRNOG00000003218	25.6058	-0.811526	0.41228	-1.96839	0.0490237	0.352272	497923	Zfp286a
1953	ENSRNOG00000042785	1225.49	-0.340175	0.172813	-1.96845	0.0490159	0.352272	502988	Sesn2
1954	ENSRNOG00000034084	168.117	-0.529906	0.269282	-1.96785	0.0490856	0.352549	362368	Ggct
1955	ENSRNOG00000024945	1248.07	0.303809	0.154404	1.96762	0.0491114	0.352567	305477	Dusp18
1956	ENSRNOG00000000048	2923.31	0.246772	0.125565	1.9653	0.0493797	0.352868	81659	Gak
1957	ENSRNOG00000006370	136.618	0.400006	0.203582	1.96484	0.0494333	0.352868	314992	RGD1310852
1958	ENSRNOG00000007283	1614.33	-0.525234	0.267298	-1.96498	0.0494165	0.352868	289874	Erlec1
1959	ENSRNOG00000010880	47.6651	-0.66222	0.336796	-1.96623	0.0492718	0.352868	65275	Gpr27
1960	ENSRNOG00000012576	1361.38	-0.335412	0.170539	-1.96678	0.0492091	0.352868	286900	Selenos
1961	ENSRNOG00000012710	1121.25	0.275394	0.140149	1.965	0.049414	0.352868	361094	Ubac2
1962	ENSRNOG00000017977	2484.32	-0.430228	0.2189	-1.96541	0.0493672	0.352868	308909	Smpd1
1963	ENSRNOG00000046468	124.07	-0.827487	0.420969	-1.96567	0.0493364	0.352868	25652	Ptgfr
1964	ENSRNOG00000047339	1118.35	-0.300047	0.15259	-1.96637	0.0492561	0.352868	683077	Pja1
1965	ENSRNOG00000057880	4144.74	-0.78714	0.400548	-1.96516	0.0493961	0.352868	24582	Myh11
1966	ENSRNOG00000058316	281.632	-0.493637	0.251117	-1.96576	0.0493258	0.352868	686087	LOC686087
1967	ENSRNOG00000043441	264.739	-0.39121	0.199192	-1.96398	0.0495323	0.353242	362763	Lin52
1968	ENSRNOG00000060241	340.691	0.946297	0.481825	1.96398	0.049532	0.353242	497796	LOC497796
1969	ENSRNOG00000000815	6893.28	0.538377	0.274296	1.96276	0.0496741	0.353875	294422	Smpdl3a
1970	ENSRNOG00000059956	689.894	0.849602	0.432893	1.96261	0.0496912	0.353875	360551	Bcl6b
1971	ENSRNOG00000015237	1004.61	0.284934	0.145238	1.96184	0.049781	0.354347	362098	Gle1
1972	ENSRNOG00000016257	11824.7	0.647716	0.330272	1.96116	0.0498609	0.354582	361422	Cotl1
1973	ENSRNOG00000019834	28948.2	0.31591	0.161073	1.96128	0.0498464	0.354582	301252	Hsp90ab1
1974	ENSRNOG00000000395	697.03	-0.402806	0.205428	-1.96081	0.0499013	0.35459	606294	Kifbp
1975	ENSRNOG00000021285	26.5169	0.959898	0.489558	1.96074	0.0499089	0.35459	300128	Celsr1
1976	ENSRNOG00000008870	2192.38	0.412461	0.210613	1.95838	0.0501852	0.355319	312800	Atf7ip
1977	ENSRNOG00000010454	52.8615	0.584172	0.298312	1.95826	0.0501994	0.355319	499528	Ccno
1978	ENSRNOG00000010580	1003.74	0.594782	0.303636	1.95886	0.0501288	0.355319	26759	Acot7
1979	ENSRNOG00000014840	34.2079	0.71636	0.365804	1.95832	0.0501927	0.355319	309242	Gna14
1980	ENSRNOG00000023202	1499.48	0.247018	0.126081	1.9592	0.0500898	0.355319	171329	Usp15
1981	ENSRNOG00000025023	5269.26	0.313687	0.160145	1.95876	0.0501409	0.355319	362896	Stat6
1982	ENSRNOG00000028891	258.721	-0.601497	0.307022	-1.95913	0.0500971	0.355319	171380	Cyp2t1
1983	ENSRNOG00000011592	4323.36	-0.280393	0.143259	-1.95725	0.0503182	0.355993	305880	Lrp10
1984	ENSRNOG00000048282	1131.83	0.320858	0.163965	1.95687	0.0503631	0.356144	681944	Mpnd
1985	ENSRNOG00000031406	1007.59	0.576463	0.29464	1.9565	0.0504065	0.356285	310288	Hps3
1986	ENSRNOG00000000247	1189.21	0.42795	0.218756	1.95629	0.0504314	0.356294	360667	Mfsd11
1987	ENSRNOG00000010752	753.684	0.227203	0.116164	1.95587	0.0504801	0.356471	361626	Tmem41b
1988	ENSRNOG00000021338	1411.6	-0.351867	0.179949	-1.95537	0.0505389	0.356554	338474	Tmem132a
1989	ENSRNOG00000050482	313.886	0.498878	0.255115	1.9555	0.050524	0.356554	312046	Dbf4
1990	ENSRNOG00000004679	50.428	-0.915977	0.468894	-1.95348	0.0507623	0.356633	295649	Fign
1991	ENSRNOG00000008037	447.403	-0.371498	0.190168	-1.95353	0.0507574	0.356633	315461	Tmed1
1992	ENSRNOG00000009971	428.689	0.390534	0.199793	1.95469	0.0506194	0.356633	500132	Plekha8
1993	ENSRNOG00000012481	30.1486	0.877052	0.448955	1.95354	0.0507554	0.356633	295341	Ppm1j
1994	ENSRNOG00000022432	40.6765	-0.992591	0.507803	-1.95468	0.0506212	0.356633	306349	Tmem59l
1995	ENSRNOG00000050111	240.463	0.67472	0.345328	1.95386	0.0507182	0.356633	684439	Cenpo
1996	ENSRNOG00000056596	1101.4	-0.31396	0.160687	-1.95386	0.0507176	0.356633	65155	Alas1
1997	ENSRNOG00000031269	4521.25	0.644745	0.330099	1.95319	0.0507972	0.356713	362974	RGD1304694
1998	ENSRNOG00000022640	203.274	0.9232	0.472902	1.9522	0.050914	0.357367	292846	Siglec8
1999	ENSRNOG00000002144	1257.59	0.277938	0.14246	1.95099	0.051058	0.357924	305287	Exoc1
[truncated: 16,281 more rows]

## Sheet: Gene_D3_vs_Ctrl
	Gene	baseMean	log2FoldChange	StdErr	stat	pvalue	padj	ENTREZID	SYMBOL
1	ENSRNOG00000009339	621.482	2.46289	0.297255	8.28546	1.18e-16	1.87e-12	362044	Cenpe
2	ENSRNOG00000029079	1275.58	-3.72981	0.478731	-7.79105	6.65e-15	5.28e-11	50565	Hspb7
3	ENSRNOG00000009785	286.057	2.11713	0.286822	7.38135	1.57e-13	8.29e-10	289993	Cdkn3
4	ENSRNOG00000018992	1316.32	1.73832	0.240821	7.21831	5.26e-13	2.09e-09	25418	Dpysl3
5	ENSRNOG00000000563	400.059	2.22128	0.309164	7.1848	6.73e-13	2.13e-09	309837	Adamts14
6	ENSRNOG00000011989	158.993	2.7143	0.380202	7.1391	9.39e-13	2.13e-09	361414	Vat1l
7	ENSRNOG00000016148	331.517	2.07172	0.289943	7.14526	8.98e-13	2.13e-09	300126	Gtse1
8	ENSRNOG00000010721	669.526	1.47173	0.211364	6.96302	3.33e-12	5.95e-09	289997	Dlgap5
9	ENSRNOG00000058539	872.109	1.99659	0.286812	6.96133	3.37e-12	5.95e-09	25203	Ccnb1
10	ENSRNOG00000003510	441.16	-3.06422	0.44387	-6.90341	5.08e-12	8.06e-09	246245	Fmo2
11	ENSRNOG00000010515	370.659	1.73965	0.252984	6.87653	6.13e-12	8.85e-09	365813	Trim59
12	ENSRNOG00000014997	4892.58	1.36556	0.199611	6.84111	7.86e-12	1.04e-08	25151	Igf2r
13	ENSRNOG00000029614	269.986	1.3182	0.195933	6.72782	1.72e-11	2.1e-08	58946	Robo1
14	ENSRNOG00000015149	125.734	-2.8897	0.433938	-6.65924	2.75e-11	2.96e-08	690919	Nrg4
15	ENSRNOG00000060603	647.511	1.62569	0.244202	6.65717	2.79e-11	2.96e-08	308631	Nhsl1
16	ENSRNOG00000003620	362.896	-3.62686	0.547738	-6.62152	3.56e-11	3.32e-08	84493	Fmo3
17	ENSRNOG00000062927	787.335	-3.08182	0.464903	-6.62894	3.38e-11	3.32e-08	NA	NA
18	ENSRNOG00000009754	3556.77	-1.50081	0.227399	-6.59989	4.11e-11	3.63e-08	297508	Nampt
19	ENSRNOG00000022635	284.071	-3.49415	0.532217	-6.56527	5.19e-11	4.34e-08	64053	Dlg2
20	ENSRNOG00000006167	639.383	-1.30998	0.202585	-6.46632	1e-10	7.87e-08	314596	Rasal3
21	ENSRNOG00000029501	667.394	-2.16116	0.334648	-6.45802	1.06e-10	7.87e-08	293949	Hoga1
22	ENSRNOG00000025302	267.881	1.7879	0.277896	6.43369	1.25e-10	8.6e-08	305984	Cdca2
23	ENSRNOG00000014080	674.63	2.21909	0.345362	6.4254	1.32e-10	8.7e-08	315740	Kif23
24	ENSRNOG00000002548	320.029	3.57074	0.557852	6.40087	1.54e-10	9.65e-08	304913	Tnn
25	ENSRNOG00000007281	1608.11	2.13496	0.333718	6.39751	1.58e-10	9.65e-08	362332	Flnc
26	ENSRNOG00000022523	2960.18	-1.55575	0.243624	-6.38587	1.7e-10	1e-07	361810	Fkbp5
27	ENSRNOG00000018384	4788.78	2.42485	0.380429	6.37398	1.84e-10	1.04e-07	679837	Adam12
28	ENSRNOG00000006604	2252.09	2.14008	0.336628	6.35741	2.05e-10	1.12e-07	24832	Thy1
29	ENSRNOG00000004645	61.081	2.77333	0.437378	6.34081	2.29e-10	1.17e-07	83627	Galnt5
30	ENSRNOG00000010922	4102.11	-1.15937	0.183475	-6.31899	2.63e-10	1.31e-07	315648	Ppp2r1b
31	ENSRNOG00000050482	313.886	1.596	0.252988	6.30858	2.82e-10	1.36e-07	312046	Dbf4
32	ENSRNOG00000021524	310.962	-3.16071	0.502655	-6.28802	3.22e-10	1.5e-07	288271	Mrap
33	ENSRNOG00000006280	53.9122	3.44746	0.552961	6.23455	4.53e-10	2.06e-07	298296	Pcsk9
34	ENSRNOG00000001001	2666.26	-3.21574	0.518292	-6.2045	5.49e-10	2.35e-07	246250	Retn
35	ENSRNOG00000001143	311.173	2.6029	0.419929	6.19842	5.7e-10	2.38e-07	83620	Cit
36	ENSRNOG00000005277	689.201	2.94223	0.477213	6.16545	7.03e-10	2.79e-07	64576	Ptprv
37	ENSRNOG00000007637	1561.83	-2.81766	0.457905	-6.15337	7.59e-10	2.94e-07	313339	Acer2
38	ENSRNOG00000003832	145.606	2.53678	0.41355	6.13416	8.56e-10	3.21e-07	498309	Vash2
39	ENSRNOG00000024824	293.124	2.35847	0.38464	6.13162	8.7e-10	3.21e-07	315071	Col22a1
40	ENSRNOG00000014343	1404.92	1.8755	0.307271	6.10375	1.04e-09	3.74e-07	363031	Anln
41	ENSRNOG00000024243	181.453	3.21824	0.527835	6.09706	1.08e-09	3.81e-07	365216	Cadm4
42	ENSRNOG00000028415	684.688	1.87021	0.307591	6.08019	1.2e-09	4.14e-07	64515	Cdc20
43	ENSRNOG00000057760	252.625	1.41807	0.235623	6.01841	1.76e-09	5.88e-07	313506	Stil
44	ENSRNOG00000060179	908.105	-1.91968	0.31904	-6.01707	1.78e-09	5.88e-07	25236	Gpc3
45	ENSRNOG00000004854	458.701	2.7356	0.457424	5.98044	2.23e-09	7.07e-07	25694	Has2
46	ENSRNOG00000043098	7784.39	-2.56139	0.428103	-5.98313	2.19e-09	7.07e-07	689415	Mt2A
47	ENSRNOG00000019412	700.044	-2.06758	0.349413	-5.91729	3.27e-09	9.99e-07	310625	Rhbg
48	ENSRNOG00000024428	788.339	2.05241	0.348755	5.88497	3.98e-09	1.19e-06	361308	Kif20a
49	ENSRNOG00000003059	95.4572	-1.7466	0.296967	-5.88147	4.07e-09	1.2e-06	304802	Optc
50	ENSRNOG00000025332	81.9202	2.07591	0.353496	5.87251	4.29e-09	1.22e-06	363104	Cd109
51	ENSRNOG00000027035	369.387	1.82939	0.311364	5.87542	4.22e-09	1.22e-06	316425	Sgo2
52	ENSRNOG00000021260	171.376	2.79246	0.476473	5.8607	4.61e-09	1.27e-06	113910	Prnd
53	ENSRNOG00000046005	3381.28	1.93551	0.330295	5.85996	4.63e-09	1.27e-06	83792	Scd2
54	ENSRNOG00000042978	66.5427	1.72488	0.294942	5.8482	4.97e-09	1.34e-06	553106	Ncald
55	ENSRNOG00000017496	2511.17	-1.58082	0.27312	-5.78802	7.12e-09	1.88e-06	25275	Cnp
56	ENSRNOG00000009243	3670.02	0.996731	0.172588	5.77521	7.69e-09	2e-06	315594	Oaf
57	ENSRNOG00000056553	229.562	-2.53681	0.441911	-5.74054	9.44e-09	2.42e-06	314264	Rdh12
58	ENSRNOG00000028208	622.416	-0.710522	0.12404	-5.72816	1.02e-08	2.56e-06	497916	Mief2
59	ENSRNOG00000008016	4639.71	1.56928	0.27483	5.71	1.13e-08	2.8e-06	362859	Ckap4
60	ENSRNOG00000019211	2102.58	1.67331	0.294338	5.68499	1.31e-08	3.2e-06	310743	Olfml3
61	ENSRNOG00000015794	157.724	2.04824	0.361021	5.67346	1.4e-08	3.32e-06	311598	Fam83d
62	ENSRNOG00000038035	379.298	1.89908	0.334636	5.67507	1.39e-08	3.32e-06	84393	Kif4a
63	ENSRNOG00000001228	2360.59	0.684185	0.120739	5.66664	1.46e-08	3.38e-06	309686	Pofut2
64	ENSRNOG00000021984	225.308	-3.01602	0.532386	-5.66511	1.47e-08	3.38e-06	54296	Rgs7
65	ENSRNOG00000000479	664.491	1.54965	0.274491	5.64555	1.65e-08	3.65e-06	294286	Kifc1
66	ENSRNOG00000032178	341.48	1.84285	0.326488	5.64446	1.66e-08	3.65e-06	298850	Cenpa
67	ENSRNOG00000013057	1495.46	1.73268	0.30874	5.61209	2e-08	4.35e-06	308761	Prc1
68	ENSRNOG00000033261	1029.99	-2.35059	0.419442	-5.60408	2.09e-08	4.49e-06	361018	Fam107a
69	ENSRNOG00000010663	268.105	-2.91986	0.522412	-5.58919	2.28e-08	4.77e-06	501047	Col6a5
70	ENSRNOG00000024798	251.098	1.14974	0.206027	5.58051	2.4e-08	4.95e-06	306102	Bora
71	ENSRNOG00000004578	1137.96	2.83487	0.512104	5.53574	3.1e-08	6.17e-06	282836	Cthrc1
72	ENSRNOG00000032778	754.887	1.69785	0.306729	5.53534	3.11e-08	6.17e-06	296137	Bub1
73	ENSRNOG00000059538	7033.83	-0.767313	0.138723	-5.53124	3.18e-08	6.23e-06	362447	Clec2g
74	ENSRNOG00000018815	498.787	2.02913	0.367975	5.51432	3.5e-08	6.71e-06	25515	Plk1
75	ENSRNOG00000054563	654.059	0.568336	0.103069	5.51412	3.51e-08	6.71e-06	502642	Selenoh
76	ENSRNOG00000030447	184.36	-0.998885	0.181241	-5.51138	3.56e-08	6.73e-06	100364191	LOC100364191
77	ENSRNOG00000008165	1006.33	1.98027	0.359719	5.50505	3.69e-08	6.89e-06	311546	Tpx2
78	ENSRNOG00000020822	2138.33	0.987227	0.179576	5.49753	3.85e-08	7.03e-06	685152	Atp8b2
79	ENSRNOG00000006803	3513.85	0.593809	0.108592	5.46825	4.54e-08	8.2e-06	295690	Dnajc10
80	ENSRNOG00000006198	177.301	1.89625	0.346958	5.46537	4.62e-08	8.24e-06	360591	Prr11
81	ENSRNOG00000039576	608.588	0.845827	0.154888	5.46089	4.74e-08	8.36e-06	302553	Suv39h1l1
82	ENSRNOG00000055314	1215.03	-0.994918	0.182315	-5.45714	4.84e-08	8.44e-06	685059	Msrb1
83	ENSRNOG00000002436	10444.3	-2.56864	0.471284	-5.4503	5.03e-08	8.59e-06	303439	Mmd
84	ENSRNOG00000004680	17.5653	2.57654	0.472748	5.45013	5.03e-08	8.59e-06	311024	Kif5c
85	ENSRNOG00000008704	1834.59	1.30242	0.239268	5.44336	5.23e-08	8.65e-06	497961	Nlk
86	ENSRNOG00000028356	584.95	-2.69644	0.495196	-5.4452	5.17e-08	8.65e-06	361824	Chchd10
87	ENSRNOG00000059894	551.476	1.79015	0.328707	5.44604	5.15e-08	8.65e-06	25460	Hmmr
88	ENSRNOG00000000341	2848.94	1.17416	0.21612	5.4329	5.54e-08	9.08e-06	302248	Nid2
89	ENSRNOG00000050819	277.609	1.8376	0.338711	5.42526	5.79e-08	9.38e-06	64041	Birc5
90	ENSRNOG00000004278	95.3314	1.79821	0.33167	5.42169	5.9e-08	9.47e-06	287638	Dlx3
91	ENSRNOG00000029810	2127.59	-1.1184	0.206403	-5.4185	6.01e-08	9.54e-06	293627	Tspan4
92	ENSRNOG00000029810	2127.59	-1.1184	0.206403	-5.4185	6.01e-08	9.54e-06	100911766	LOC100911766
93	ENSRNOG00000047143	13.2905	2.77347	0.512032	5.41658	6.07e-08	9.55e-06	58950	Fkbp1b
94	ENSRNOG00000012318	375.22	1.9254	0.355831	5.41101	6.27e-08	9.76e-06	289054	Aspm
95	ENSRNOG00000005229	332.288	1.25998	0.233644	5.39271	6.94e-08	1.07e-05	89868	Sec16b
96	ENSRNOG00000019100	373.954	2.04746	0.380261	5.38437	7.27e-08	1.08e-05	171529	Kif2c
97	ENSRNOG00000021713	336.627	1.60914	0.298905	5.38344	7.31e-08	1.08e-05	303575	Kif18b
98	ENSRNOG00000029528	36.5151	-2.2638	0.420416	-5.38467	7.26e-08	1.08e-05	24250	Cbs
99	ENSRNOG00000058340	939.139	-2.82921	0.525324	-5.38565	7.22e-08	1.08e-05	683720	Krt79
100	ENSRNOG00000055408	122.048	-1.56234	0.290377	-5.38038	7.43e-08	1.09e-05	366959	Gcat
101	ENSRNOG00000003388	534.514	2.12961	0.396018	5.37756	7.55e-08	1.1e-05	257649	Cenpf
102	ENSRNOG00000033734	35.0462	2.39717	0.447225	5.3601	8.32e-08	1.19e-05	24837	Tnnt2
103	ENSRNOG00000016244	1309.36	1.50112	0.280181	5.35767	8.43e-08	1.2e-05	365352	Mical2
104	ENSRNOG00000033608	2088.97	1.21649	0.227813	5.33987	9.3e-08	1.29e-05	315716	Cd276
105	ENSRNOG00000045775	2923.97	-0.845607	0.158386	-5.33892	9.35e-08	1.29e-05	684035	Rnpepl1
106	ENSRNOG00000012835	425.555	1.93837	0.363553	5.33173	9.73e-08	1.33e-05	315330	Espl1
107	ENSRNOG00000061085	387.149	1.31793	0.247439	5.3263	1e-07	1.36e-05	312641	Fancd2
108	ENSRNOG00000042944	147.072	1.69469	0.318421	5.32216	1.03e-07	1.38e-05	689399	Cenpw
109	ENSRNOG00000011777	459.319	1.75133	0.329533	5.31458	1.07e-07	1.43e-05	252918	Spag5
110	ENSRNOG00000029698	2508.88	-1.56896	0.295672	-5.3064	1.12e-07	1.48e-05	64534	Pim3
111	ENSRNOG00000009681	3361.24	-0.842321	0.158802	-5.30423	1.13e-07	1.48e-05	83764	Flot2
112	ENSRNOG00000019147	9938.69	-1.33788	0.252606	-5.29631	1.18e-07	1.54e-05	296655	Stom
113	ENSRNOG00000054468	1891.18	-0.700851	0.132522	-5.28855	1.23e-07	1.59e-05	363070	Fam219b
114	ENSRNOG00000004459	255.132	-1.03138	0.195281	-5.28149	1.28e-07	1.64e-05	259235	Sdr9c7
115	ENSRNOG00000028137	2386.15	1.77866	0.337792	5.26554	1.4e-07	1.78e-05	291234	Mki67
116	ENSRNOG00000015131	452.44	1.87078	0.356246	5.25137	1.51e-07	1.9e-05	296368	Ube2c
117	ENSRNOG00000015423	891.05	1.68487	0.321121	5.24685	1.55e-07	1.93e-05	114494	Ccna2
118	ENSRNOG00000021063	117.844	1.28477	0.245226	5.23914	1.61e-07	2e-05	24412	Grin2d
119	ENSRNOG00000010161	1222.54	1.32277	0.253314	5.22183	1.77e-07	2.18e-05	310178	Myo10
120	ENSRNOG00000023317	4472.34	0.789538	0.151559	5.20946	1.89e-07	2.31e-05	290637	Colgalt1
121	ENSRNOG00000000466	672.649	-0.978161	0.187913	-5.2054	1.94e-07	2.33e-05	361802	Hsd17b8
122	ENSRNOG00000013577	1499.65	1.25878	0.24184	5.20502	1.94e-07	2.33e-05	315131	Kdelr3
123	ENSRNOG00000018911	6671.03	-2.39358	0.459949	-5.20401	1.95e-07	2.33e-05	117276	Pfkfb3
124	ENSRNOG00000029862	243.713	1.67566	0.322818	5.19073	2.09e-07	2.48e-05	363028	Spc24
125	ENSRNOG00000007906	489.569	1.98753	0.383632	5.18083	2.21e-07	2.58e-05	171576	Bub1b
126	ENSRNOG00000045947	29.5329	-2.90004	0.559628	-5.18208	2.19e-07	2.58e-05	301120	Acsbg2
127	ENSRNOG00000011654	526.923	1.48621	0.288129	5.15815	2.49e-07	2.89e-05	310344	Plk4
128	ENSRNOG00000016685	25.4646	-2.88705	0.56085	-5.14762	2.64e-07	3.04e-05	25726	Mc5r
129	ENSRNOG00000001083	3812.23	0.887975	0.17346	5.1192	3.07e-07	3.51e-05	304290	Kdelr2
130	ENSRNOG00000019609	297.118	1.09297	0.21357	5.1176	3.09e-07	3.51e-05	313536	B4galt2
131	ENSRNOG00000012055	1226.85	0.740516	0.145144	5.10194	3.36e-07	3.79e-05	308757	Man2a2
132	ENSRNOG00000009334	333.984	1.85785	0.364792	5.0929	3.53e-07	3.94e-05	311325	Knstrn
133	ENSRNOG00000053047	1896.92	1.72744	0.340043	5.08006	3.77e-07	4.19e-05	360243	Top2a
134	ENSRNOG00000053362	3013.72	-1.70719	0.337101	-5.06432	4.1e-07	4.52e-05	689161	Gabarapl1
135	ENSRNOG00000006119	681.4	-2.58678	0.511245	-5.05976	4.2e-07	4.6e-05	298873	Slc7a15
136	ENSRNOG00000005504	1892.37	-0.960444	0.189885	-5.05802	4.24e-07	4.61e-05	295625	Pkp4
137	ENSRNOG00000007657	469.284	2.01556	0.398899	5.05282	4.35e-07	4.7e-05	298101	Col27a1
138	ENSRNOG00000020440	387.259	1.71408	0.339908	5.04277	4.59e-07	4.89e-05	83512	Fads2
139	ENSRNOG00000042747	54.3116	1.49718	0.296849	5.04356	4.57e-07	4.89e-05	681249	Fam72a
140	ENSRNOG00000016117	5313.31	1.34108	0.266091	5.03994	4.66e-07	4.93e-05	309499	Myof
141	ENSRNOG00000008145	696.184	1.11257	0.22084	5.03791	4.71e-07	4.95e-05	362788	Traf3
142	ENSRNOG00000050404	3345.24	-2.18905	0.43464	-5.03647	4.74e-07	4.95e-05	311676	Pmepa1
143	ENSRNOG00000058653	66.9131	-2.67684	0.532211	-5.02966	4.91e-07	5.1e-05	689963	Tmem52b
144	ENSRNOG00000015329	2186.16	0.994721	0.198195	5.01889	5.2e-07	5.34e-05	85245	Kpna2
145	ENSRNOG00000019648	24906.1	1.57819	0.314481	5.01838	5.21e-07	5.34e-05	367313	Col6a3
146	ENSRNOG00000016218	1688.73	0.637318	0.127148	5.01242	5.37e-07	5.47e-05	171063	Gtf3c1
147	ENSRNOG00000026653	635.927	-2.33953	0.467108	-5.00854	5.48e-07	5.55e-05	353250	Hcar2
148	ENSRNOG00000043007	2970.23	1.29211	0.258176	5.00477	5.59e-07	5.62e-05	494125	Rcn3
149	ENSRNOG00000007422	860.763	0.748236	0.149744	4.99675	5.83e-07	5.82e-05	296603	Vav2
150	ENSRNOG00000017259	1028.16	1.47639	0.295852	4.99031	6.03e-07	5.98e-05	360962	Tacc3
151	ENSRNOG00000007364	151.464	2.27112	0.45558	4.98512	6.19e-07	6.01e-05	299156	Rab15
152	ENSRNOG00000010325	827.452	-2.70912	0.543444	-4.98509	6.19e-07	6.01e-05	24929	Ptger3
153	ENSRNOG00000021174	143.506	-2.35727	0.472967	-4.98401	6.23e-07	6.01e-05	246233	Macrod1
154	ENSRNOG00000029055	352.672	1.83487	0.368272	4.98239	6.28e-07	6.01e-05	315852	Ttk
155	ENSRNOG00000029205	124.181	1.48639	0.298129	4.98572	6.17e-07	6.01e-05	78972	Zfp354c
156	ENSRNOG00000061768	1788.41	-2.49683	0.501136	-4.98235	6.28e-07	6.01e-05	311170	Slc43a3
157	ENSRNOG00000017118	423.557	2.27407	0.456653	4.97987	6.36e-07	6.05e-05	361612	P4ha3
158	ENSRNOG00000004029	40.8595	2.22274	0.447591	4.96601	6.83e-07	6.46e-05	498281	Nectin4
159	ENSRNOG00000012629	977.628	0.762771	0.153644	4.96453	6.89e-07	6.47e-05	367242	Rab23
160	ENSRNOG00000032929	768.07	1.52763	0.308184	4.95688	7.16e-07	6.69e-05	293733	Incenp
161	ENSRNOG00000003897	212335	2.48865	0.503127	4.94637	7.56e-07	6.92e-05	29393	Col1a1
162	ENSRNOG00000014426	2283.43	2.02777	0.40999	4.94589	7.58e-07	6.92e-05	24914	Lox
163	ENSRNOG00000025074	75.9057	-2.77675	0.561405	-4.94608	7.57e-07	6.92e-05	24367	Fgg
164	ENSRNOG00000020871	4666.32	-1.7156	0.347204	-4.94118	7.77e-07	7.05e-05	292734	Ltbp4
165	ENSRNOG00000002680	14959.2	0.793101	0.160668	4.93627	7.96e-07	7.18e-05	117036	Lamc1
166	ENSRNOG00000025997	888.516	-0.681982	0.138391	-4.92795	8.31e-07	7.45e-05	311903	Mrrf
167	ENSRNOG00000014718	926.953	1.00336	0.203688	4.92599	8.39e-07	7.47e-05	114024	Acsl3
168	ENSRNOG00000037085	44.6929	-2.24787	0.456384	-4.92539	8.42e-07	7.47e-05	100910104	Xirp1
169	ENSRNOG00000013452	6739.02	1.00899	0.205001	4.92189	8.57e-07	7.56e-05	362182	Rcn1
170	ENSRNOG00000014352	587.395	-1.54327	0.313661	-4.92018	8.65e-07	7.59e-05	685634	Smim12
171	ENSRNOG00000029949	124996	-2.68183	0.545477	-4.91649	8.81e-07	7.69e-05	100909605	LOC100909605
172	ENSRNOG00000011431	753.869	0.787831	0.160384	4.91217	9.01e-07	7.82e-05	306508	Mfhas1
173	ENSRNOG00000027433	1987.18	1.56307	0.318464	4.90816	9.19e-07	7.93e-05	100910708	LOC100910708
174	ENSRNOG00000006661	144.342	1.00901	0.205648	4.90646	9.27e-07	7.96e-05	497976	Rad51c
175	ENSRNOG00000003802	237.752	1.99008	0.406229	4.8989	9.64e-07	8.18e-05	64193	Pttg1
176	ENSRNOG00000021158	216.157	-0.786665	0.160559	-4.89955	9.61e-07	8.18e-05	293703	Nudt22
177	ENSRNOG00000002797	27.1724	-2.56682	0.524318	-4.89555	9.8e-07	8.25e-05	260430	Gpr156
178	ENSRNOG00000004420	3143.9	0.635736	0.129885	4.89459	9.85e-07	8.25e-05	314949	Rad21
179	ENSRNOG00000017243	4556.34	-2.51031	0.512923	-4.89412	9.87e-07	8.25e-05	84480	Bnip3
180	ENSRNOG00000021497	950.633	0.79598	0.163782	4.85999	1.17e-06	9.71e-05	29414	Akt3
181	ENSRNOG00000000936	1193.8	0.491249	0.101205	4.85402	1.21e-06	9.95e-05	25130	Stx2
182	ENSRNOG00000019205	1211.09	-0.992396	0.204554	-4.85152	1.23e-06	0.00010028	84470	Gnpat
183	ENSRNOG00000000632	825.595	1.7659	0.364098	4.85007	1.23e-06	0.0001005	54237	Cdk1
184	ENSRNOG00000033663	1570.35	1.4539	0.300484	4.83853	1.31e-06	0.000105971	360526	P4ha2
185	ENSRNOG00000006197	15100.6	0.836683	0.1732	4.83072	1.36e-06	0.000108148	64366	Calu
186	ENSRNOG00000012817	801.052	1.95693	0.405049	4.83135	1.36e-06	0.000108148	502715	Lrrc17
187	ENSRNOG00000018929	277.838	1.82412	0.377628	4.83046	1.36e-06	0.000108148	309523	Kif20b
188	ENSRNOG00000026455	2103.07	-1.51628	0.314663	-4.81875	1.44e-06	0.000113559	363159	Gpd1l
189	ENSRNOG00000007002	113.555	2.32448	0.483054	4.81205	1.49e-06	0.000116855	60584	Lif
190	ENSRNOG00000002711	369.992	1.58842	0.331478	4.79194	1.65e-06	0.000127321	304951	Nuf2
191	ENSRNOG00000042084	55.1733	-2.58889	0.540186	-4.7926	1.65e-06	0.000127321	246263	Acsm2
192	ENSRNOG00000042084	55.1733	-2.58889	0.540186	-4.7926	1.65e-06	0.000127321	361638	Acsm1
193	ENSRNOG00000018748	139.155	-1.42647	0.298209	-4.78345	1.72e-06	0.000131619	287450	Slc16a11
194	ENSRNOG00000037211	97.7678	1.96772	0.41137	4.78334	1.72e-06	0.000131619	360849	Kif14
195	ENSRNOG00000001815	6645.8	-0.779222	0.163068	-4.77852	1.77e-06	0.000134168	303831	Eif4a2
196	ENSRNOG00000016306	99.2564	-2.58016	0.540178	-4.77651	1.78e-06	0.000134871	100362255	Adgrv1
197	ENSRNOG00000012956	12157.2	-1.34828	0.2827	-4.76928	1.85e-06	0.000139137	56083	Tgm2
198	ENSRNOG00000015878	84.6766	1.64113	0.344241	4.76738	1.87e-06	0.000139796	367645	Pif1
199	ENSRNOG00000011573	5322.23	-2.42664	0.509445	-4.76329	1.9e-06	0.000141987	60356	Csad
200	ENSRNOG00000016067	1816.97	0.797076	0.167422	4.76089	1.93e-06	0.000143014	311191	Ckap5
201	ENSRNOG00000059753	103.802	-2.56861	0.539645	-4.75982	1.94e-06	0.000143109	25623	Gys2
202	ENSRNOG00000016377	386.98	1.70385	0.358766	4.7492	2.04e-06	0.00014946	294074	Cep55
203	ENSRNOG00000018044	4569.38	-2.34124	0.492978	-4.74917	2.04e-06	0.00014946	114209	Phyh
204	ENSRNOG00000009982	10119.3	-0.718383	0.151438	-4.74374	2.1e-06	0.000152122	290029	Pnp
205	ENSRNOG00000007905	5714.65	-2.2373	0.471831	-4.74175	2.12e-06	0.000152931	81008	Itga7
206	ENSRNOG00000010694	277.292	1.67487	0.353367	4.73973	2.14e-06	0.000153762	83684	Tpbg
207	ENSRNOG00000018991	91871.9	-2.4407	0.516391	-4.72645	2.28e-06	0.000162689	296654	Gsn
208	ENSRNOG00000056135	3472.96	-1.95159	0.412898	-4.72657	2.28e-06	0.000162689	83514	Tsc22d3
209	ENSRNOG00000014288	146012	1.16954	0.247581	4.72386	2.31e-06	0.000164045	25661	Fn1
210	ENSRNOG00000010771	3604	0.705835	0.149472	4.72217	2.33e-06	0.000164675	24650	Pkd1
211	ENSRNOG00000013707	401.498	1.14527	0.242729	4.7183	2.38e-06	0.000167094	305938	Spata13
212	ENSRNOG00000019265	341.451	2.05587	0.436468	4.71025	2.47e-06	0.000173005	116808	Pcdh12
213	ENSRNOG00000050539	2388.01	-1.2141	0.257802	-4.70943	2.48e-06	0.000173005	29158	Fbln5
214	ENSRNOG00000010947	6884.95	1.73646	0.36913	4.70419	2.55e-06	0.000174493	81707	Mmp14
215	ENSRNOG00000033321	1502.05	1.38049	0.293462	4.70414	2.55e-06	0.000174493	29395	Hmgb2
216	ENSRNOG00000033321	1502.05	1.38049	0.293462	4.70414	2.55e-06	0.000174493	498072	Hmgb2l1
217	ENSRNOG00000049033	754.991	1.62576	0.345549	4.70487	2.54e-06	0.000174493	315298	Racgap1
218	ENSRNOG00000061813	1099.86	-1.67968	0.356965	-4.70546	2.53e-06	0.000174493	56778	Ly6c
219	ENSRNOG00000061813	1099.86	-1.67968	0.356965	-4.70546	2.53e-06	0.000174493	100911104	LOC100911104
220	ENSRNOG00000004805	288.652	1.80715	0.384432	4.70082	2.59e-06	0.000176587	363674	Stac2
221	ENSRNOG00000001211	1651.82	-1.2878	0.275178	-4.67987	2.87e-06	0.000194789	294326	Gatd3a
222	ENSRNOG00000000221	4010.17	-1.83655	0.392637	-4.67748	2.9e-06	0.000196235	316122	Abhd5
223	ENSRNOG00000031890	605.515	2.32504	0.497278	4.67554	2.93e-06	0.000197266	24586	Ncam1
224	ENSRNOG00000000551	138.77	-1.51512	0.324345	-4.67131	2.99e-06	0.000200517	294499	Fam241b
225	ENSRNOG00000030597	944.252	1.11452	0.238679	4.66953	3.02e-06	0.000201416	362811	Ankrd52
226	ENSRNOG00000002403	1708.47	0.945238	0.202698	4.66329	3.11e-06	0.000206757	63912	Niban1
227	ENSRNOG00000005413	2375.82	1.1636	0.249747	4.65911	3.18e-06	0.00020925	362165	Creb3l1
228	ENSRNOG00000038459	445.55	-1.40288	0.30108	-4.6595	3.17e-06	0.00020925	691171	Ulk3
229	ENSRNOG00000010524	2403.88	-2.20943	0.475206	-4.64942	3.33e-06	0.000217519	25420	Cryab
230	ENSRNOG00000011648	7892.67	-1.80429	0.388037	-4.6498	3.32e-06	0.000217519	25240	Aqp1
231	ENSRNOG00000038572	270.316	1.74557	0.375912	4.64358	3.42e-06	0.000222845	305392	Ncapg
232	ENSRNOG00000005783	671.329	0.844196	0.181834	4.64268	3.44e-06	0.000222904	305645	Dlg5
233	ENSRNOG00000004483	159.245	-1.93546	0.417104	-4.64024	3.48e-06	0.000223751	94202	Ptprr
234	ENSRNOG00000016258	763.466	0.880683	0.189794	4.64021	3.48e-06	0.000223751	291406	Zfp516
235	ENSRNOG00000005902	244.237	0.948088	0.204409	4.6382	3.51e-06	0.000225032	362187	Ccdc34
236	ENSRNOG00000015941	3020.11	1.35897	0.29311	4.63639	3.55e-06	0.000225314	360627	Fkbp10
237	ENSRNOG00000025142	127.724	1.2809	0.276326	4.63545	3.56e-06	0.000225314	308790	Mex3b
238	ENSRNOG00000025476	807.081	-2.08228	0.449142	-4.63613	3.55e-06	0.000225314	361744	Tmem252
239	ENSRNOG00000029980	573.145	-2.22936	0.481166	-4.63325	3.6e-06	0.000226819	353227	Zbtb16
240	ENSRNOG00000001288	2025.84	-1.19451	0.258005	-4.6298	3.66e-06	0.000227031	498153	Gpr146
241	ENSRNOG00000003242	452.521	1.16718	0.252056	4.63064	3.65e-06	0.000227031	314543	Gulp1
242	ENSRNOG00000012991	2333.59	1.20229	0.259659	4.63028	3.65e-06	0.000227031	100363275	Adgra2
243	ENSRNOG00000058645	7149.44	2.34016	0.505245	4.63173	3.63e-06	0.000227031	116640	Tnc
244	ENSRNOG00000046493	621.211	-0.728881	0.157493	-4.62802	3.69e-06	0.000228103	64533	Pnpo
245	ENSRNOG00000025001	6113.38	1.12112	0.242667	4.61998	3.84e-06	0.000236196	29569	Pcolce
246	ENSRNOG00000007445	1001.37	0.905074	0.196067	4.61615	3.91e-06	0.000239672	312981	Asph
247	ENSRNOG00000002061	654.684	0.988803	0.214396	4.61205	3.99e-06	0.00024073	498331	Ptpn13
248	ENSRNOG00000010079	154156	-2.46169	0.53367	-4.61275	3.97e-06	0.00024073	54232	Ca3
249	ENSRNOG00000016689	445.359	1.50385	0.326006	4.61295	3.97e-06	0.00024073	100360594	Fanci
250	ENSRNOG00000018445	6123.16	-2.59828	0.56335	-4.61219	3.98e-06	0.00024073	24179	Agt
251	ENSRNOG00000005376	363.062	1.14575	0.248788	4.60533	4.12e-06	0.000245839	297176	Mad2l1
252	ENSRNOG00000007300	1710.42	1.8866	0.409648	4.60542	4.12e-06	0.000245839	315114	C1qtnf6
253	ENSRNOG00000011316	72.1303	2.28929	0.497029	4.60594	4.11e-06	0.000245839	498533	Fam167a
254	ENSRNOG00000004448	478.488	-2.47699	0.538108	-4.60314	4.16e-06	0.000247504	314800	Acss3
255	ENSRNOG00000002044	130.432	-0.866812	0.188402	-4.60087	4.21e-06	0.000247783	360714	Gtpbp8
256	ENSRNOG00000006709	11.3948	2.56618	0.557859	4.60005	4.22e-06	0.000247783	252922	Pzp
257	ENSRNOG00000025209	8130.14	1.19347	0.259425	4.60046	4.22e-06	0.000247783	312652	Plxnd1
258	ENSRNOG00000039183	194.704	1.74879	0.380189	4.59981	4.23e-06	0.000247783	360711	Cip2a
259	ENSRNOG00000025705	717.118	1.29103	0.280735	4.59873	4.25e-06	0.000248149	367903	Armcx2
260	ENSRNOG00000015498	12.6197	2.17988	0.474266	4.59632	4.3e-06	0.000249204	306247	Il17rb
261	ENSRNOG00000038102	490.909	-1.55846	0.339055	-4.59647	4.3e-06	0.000249204	297342	Elmod3
262	ENSRNOG00000028512	1509.46	-1.50906	0.328519	-4.59353	4.36e-06	0.000251639	362843	Ilvbl
263	ENSRNOG00000028236	585.347	0.7592	0.165357	4.59129	4.41e-06	0.000252523	289084	RGD1309104
264	ENSRNOG00000042237	104.43	-1.99827	0.43518	-4.59182	4.39e-06	0.000252523	689029	Tm6sf2
265	ENSRNOG00000061544	880.494	-1.5455	0.336749	-4.58946	4.44e-06	0.000253837	361840	Spock2
266	ENSRNOG00000002886	1326.61	1.88588	0.411248	4.58573	4.52e-06	0.000253857	79433	Myh10
267	ENSRNOG00000011292	127630	2.18407	0.476145	4.58699	4.5e-06	0.000253857	84352	Col1a2
268	ENSRNOG00000020281	314.721	2.58413	0.563559	4.58538	4.53e-06	0.000253857	293502	Kif22
269	ENSRNOG00000053991	2231.42	1.07978	0.235415	4.5867	4.5e-06	0.000253857	114200	P3h1
270	ENSRNOG00000056228	425.629	1.11154	0.24243	4.58498	4.54e-06	0.000253857	365266	Atp10a
271	ENSRNOG00000059166	507.783	-2.17675	0.474582	-4.58667	4.5e-06	0.000253857	498587	Ldb3
272	ENSRNOG00000005971	718.283	1.1309	0.246694	4.58422	4.56e-06	0.000253888	117257	Gpr176
273	ENSRNOG00000003442	2275.73	-2.56101	0.55961	-4.57642	4.73e-06	0.000261081	29290	Adora1
274	ENSRNOG00000019935	1282.87	-1.05472	0.230589	-4.57402	4.78e-06	0.000261081	361653	Armc5
275	ENSRNOG00000036827	282.881	-2.19935	0.480697	-4.57534	4.75e-06	0.000261081	58977	Ppp1r1a
276	ENSRNOG00000050655	4199.09	0.944167	0.20629	4.5769	4.72e-06	0.000261081	64475	P4ha1
277	ENSRNOG00000019048	7887.02	-1.44301	0.31571	-4.57068	4.86e-06	0.000264362	24787	Sod2
278	ENSRNOG00000007081	23128.4	-1.34202	0.293695	-4.56942	4.89e-06	0.000265047	497811	Xdh
279	ENSRNOG00000004757	261.137	-1.63828	0.35863	-4.56818	4.92e-06	0.000265718	117582	Tmem158
280	ENSRNOG00000008512	767.922	-0.439416	0.0962489	-4.56542	4.99e-06	0.000267425	366434	Btf3l4
281	ENSRNOG00000045819	437.834	-0.831736	0.182175	-4.5656	4.98e-06	0.000267425	103690002	LOC103690002
282	ENSRNOG00000060773	387.998	1.55457	0.341153	4.5568	5.19e-06	0.000277688	360899	Sertad4
283	ENSRNOG00000001182	1468.34	-0.777335	0.170783	-4.55159	5.32e-06	0.000283702	64539	Ndufv3
284	ENSRNOG00000007078	269.672	2.49528	0.548917	4.54582	5.47e-06	0.000289648	65154	Ccn4
285	ENSRNOG00000020602	1263.96	-0.710834	0.15636	-4.54614	5.46e-06	0.000289648	100911483	Ndufa13
286	ENSRNOG00000043219	172.32	2.53983	0.559164	4.5422	5.57e-06	0.00029368	689008	Fbn2
287	ENSRNOG00000019372	4662.19	-2.30996	0.509316	-4.53542	5.75e-06	0.00030227	25104	Pc
288	ENSRNOG00000018765	588.551	-0.66993	0.147794	-4.53285	5.82e-06	0.000304965	361698	Pold4
289	ENSRNOG00000000186	338.434	-2.35092	0.518848	-4.53103	5.87e-06	0.00030659	25274	Tst
290	ENSRNOG00000017752	769.659	-1.46616	0.32374	-4.52883	5.93e-06	0.00030879	361884	Mccc2
291	ENSRNOG00000055300	1160.37	1.19137	0.263408	4.52291	6.1e-06	0.000316514	362438	Ncapd2
292	ENSRNOG00000011815	1537.11	-0.930649	0.205807	-4.52195	6.13e-06	0.000316924	29517	Sgk1
293	ENSRNOG00000010940	2506.78	-2.02689	0.448457	-4.5197	6.19e-06	0.00031902	315973	Acad11
294	ENSRNOG00000042980	5150.56	1.19697	0.264905	4.51849	6.23e-06	0.00031902	303068	Adam19
295	ENSRNOG00000026252	180.96	1.3671	0.30311	4.51025	6.48e-06	0.000330608	314818	E2f7
296	ENSRNOG00000008040	184.646	2.06231	0.458171	4.50118	6.76e-06	0.000343928	360559	Pimreg
297	ENSRNOG00000017506	1614.51	-1.2	0.266738	-4.4988	6.83e-06	0.000346684	116561	Cltb
298	ENSRNOG00000016460	11465.5	-2.18179	0.485621	-4.49278	7.03e-06	0.000355505	24854	Clu
299	ENSRNOG00000017165	902.753	-2.12036	0.472081	-4.49151	7.07e-06	0.000356489	307091	Akr1e2
300	ENSRNOG00000012853	430.881	-0.7225	0.160917	-4.48989	7.13e-06	0.000358077	291824	Tk2
301	ENSRNOG00000004487	326.124	1.6672	0.371716	4.48515	7.29e-06	0.000364986	114482	Nek2
302	ENSRNOG00000004487	326.124	1.6672	0.371716	4.48515	7.29e-06	0.000364986	690209	Nek2l1
303	ENSRNOG00000013774	1072.47	1.13329	0.252731	4.48417	7.32e-06	0.000365504	116685	Lmnb1
304	ENSRNOG00000009503	164.54	1.70882	0.381268	4.48192	7.4e-06	0.000368223	295538	Depdc1
305	ENSRNOG00000018797	154.501	-2.05215	0.458054	-4.48015	7.46e-06	0.000370124	360034	Myrip
306	ENSRNOG00000047314	1044.75	1.43766	0.321008	4.47858	7.51e-06	0.000371711	24834	Tk1
307	ENSRNOG00000003715	650.178	1.60224	0.357977	4.47582	7.61e-06	0.000375374	317181	Srpx2
308	ENSRNOG00000009421	1733.16	-1.41848	0.317139	-4.47273	7.72e-06	0.000377318	24513	Ivd
309	ENSRNOG00000024019	890.939	1.17026	0.261617	4.4732	7.71e-06	0.000377318	691155	Ccdc6
310	ENSRNOG00000028085	200.145	1.89546	0.423773	4.47281	7.72e-06	0.000377318	313453	Tmem255a
311	ENSRNOG00000006931	3486.61	-2.29651	0.513619	-4.47124	7.78e-06	0.000378802	315500	Eepd1
312	ENSRNOG00000008749	21358.8	1.66807	0.373166	4.47003	7.82e-06	0.000379775	85490	Col5a1
313	ENSRNOG00000004682	188.456	1.8315	0.410379	4.46294	8.08e-06	0.00039138	100310874	Parpbp
314	ENSRNOG00000008115	1254.09	1.22947	0.275567	4.46159	8.14e-06	0.000392646	296060	Arhgap11a
315	ENSRNOG00000011964	540.943	-1.2499	0.280218	-4.46046	8.18e-06	0.000393526	299196	Abcd4
316	ENSRNOG00000053026	391.195	1.51448	0.33988	4.45594	8.35e-06	0.000400702	364648	Shcbp1
317	ENSRNOG00000060703	290.037	1.68434	0.378535	4.44962	8.6e-06	0.000411423	300219	Troap
318	ENSRNOG00000006901	2171.36	-0.986364	0.221868	-4.44573	8.76e-06	0.000415198	362851	Cd320
319	ENSRNOG00000029543	276.119	-1.67514	0.376761	-4.44618	8.74e-06	0.000415198	83681	Cish
320	ENSRNOG00000036703	2291.66	1.94429	0.437328	4.44583	8.76e-06	0.000415198	499271	Itgax
321	ENSRNOG00000015268	749.618	-1.00182	0.225567	-4.44135	8.94e-06	0.000422482	619549	Plpp6
322	ENSRNOG00000003763	1336.62	0.798545	0.179975	4.43699	9.12e-06	0.000428306	85274	Prdx4
323	ENSRNOG00000017003	5294.04	1.28788	0.290293	4.43649	9.14e-06	0.000428306	362398	Plxna1
324	ENSRNOG00000033335	216.485	1.38072	0.311146	4.43751	9.1e-06	0.000428306	25448	Cenpi
325	ENSRNOG00000043498	5352.07	-1.60713	0.362318	-4.43569	9.18e-06	0.000428622	315649	Sik2
326	ENSRNOG00000015520	161.104	1.477	0.333473	4.42916	9.46e-06	0.000440521	308768	Ticrr
327	ENSRNOG00000025815	1361.4	0.964962	0.217901	4.42845	9.49e-06	0.000440679	360656	Cdr2l
328	ENSRNOG00000016163	2345.74	-2.20023	0.497861	-4.41937	9.9e-06	0.000456923	29483	Slc1a3
329	ENSRNOG00000008217	28.5047	-2.08733	0.472879	-4.41408	1.01e-05	0.000464655	54266	Madcam1
330	ENSRNOG00000011913	1905.32	-1.37816	0.312234	-4.41387	1.02e-05	0.000464655	24268	Cp
331	ENSRNOG00000016433	1965.05	0.808023	0.183056	4.41407	1.01e-05	0.000464655	291444	Prrc1
332	ENSRNOG00000009971	428.689	0.875809	0.198466	4.41289	1.02e-05	0.00046542	500132	Plekha8
333	ENSRNOG00000004232	311.593	0.858215	0.194607	4.40998	1.03e-05	0.000470364	299002	G2e3
334	ENSRNOG00000010306	3411.01	0.878304	0.199365	4.40551	1.06e-05	0.000477425	58940	H2az1
335	ENSRNOG00000012149	281.575	1.2465	0.282914	4.40594	1.05e-05	0.000477425	362021	Gpsm2
336	ENSRNOG00000007335	625.518	-2.48188	0.563504	-4.40437	1.06e-05	0.000478589	29397	Ccl11
337	ENSRNOG00000000572	230.139	-1.07869	0.245036	-4.40217	1.07e-05	0.000482092	84468	Chst3
338	ENSRNOG00000002579	1181.99	-1.12923	0.256622	-4.40037	1.08e-05	0.000482546	286894	Parm1
339	ENSRNOG00000011238	929.507	-1.12158	0.254896	-4.40013	1.08e-05	0.000482546	310467	Tiparp
340	ENSRNOG00000061429	130.523	-1.71459	0.389662	-4.4002	1.08e-05	0.000482546	171123	Rph3al
341	ENSRNOG00000026143	221.103	1.75975	0.400064	4.39866	1.09e-05	0.000484465	680515	Ckap2l
342	ENSRNOG00000015294	357.706	-0.572109	0.130083	-4.39804	1.09e-05	0.000484507	296565	Paxx
343	ENSRNOG00000024077	241.214	1.30716	0.297361	4.39587	1.1e-05	0.000488012	292263	Fbxo5
344	ENSRNOG00000042899	55.8281	-2.39255	0.544489	-4.39412	1.11e-05	0.000489745	292746	Fcgbpl1
345	ENSRNOG00000048039	258.493	2.02118	0.459997	4.39389	1.11e-05	0.000489745	679149	LOC679149
346	ENSRNOG00000002879	836.923	-1.24343	0.283171	-4.39109	1.13e-05	0.00049336	81751	Psen2
347	ENSRNOG00000016250	1284.98	0.478504	0.108988	4.39042	1.13e-05	0.000493514	307526	Ammecr1l
348	ENSRNOG00000019161	133.537	-2.09679	0.478001	-4.38658	1.15e-05	0.000500946	293056	Cpeb1
349	ENSRNOG00000030183	4082.61	1.71023	0.390203	4.38294	1.17e-05	0.000508001	300901	Plod2
350	ENSRNOG00000023546	4572.54	-1.71275	0.390892	-4.38166	1.18e-05	0.000509592	24471	Hspb1
351	ENSRNOG00000012831	177.85	-0.659928	0.150853	-4.37464	1.22e-05	0.000524851	362403	Slc25a26
352	ENSRNOG00000027936	305.328	1.58872	0.363236	4.37379	1.22e-05	0.000525456	494320	Ccdc8
353	ENSRNOG00000054770	1691.05	-1.74299	0.398818	-4.37038	1.24e-05	0.000532297	362757	Rdh11
354	ENSRNOG00000037850	2753.64	-1.73678	0.397583	-4.36833	1.25e-05	0.000535868	171451	Mtarc2
355	ENSRNOG00000004200	129.895	-1.9156	0.438703	-4.36651	1.26e-05	0.000536195	500865	Sybu
356	ENSRNOG00000011296	366.825	1.15777	0.26513	4.36679	1.26e-05	0.000536195	361416	Cenpn
357	ENSRNOG00000017078	6504.74	0.444035	0.101693	4.36644	1.26e-05	0.000536195	362624	Selenon
358	ENSRNOG00000047781	331.85	-2.12352	0.486435	-4.36547	1.27e-05	0.000537133	301113	Slc25a23
359	ENSRNOG00000013660	711.734	0.453622	0.103958	4.36351	1.28e-05	0.000540528	310411	Cog6
360	ENSRNOG00000049944	1246.61	-0.91216	0.209099	-4.36234	1.29e-05	0.000541987	309111	Slc25a22
361	ENSRNOG00000049944	1246.61	-0.91216	0.209099	-4.36234	1.29e-05	0.000541987	100911440	LOC100911440
362	ENSRNOG00000053700	11.4439	-2.13856	0.490654	-4.35859	1.31e-05	0.000549892	691138	Spx
363	ENSRNOG00000002188	1232.3	1.30981	0.300623	4.35697	1.32e-05	0.000552508	64537	Hpse
364	ENSRNOG00000015416	3115.02	-1.58109	0.363435	-4.35041	1.36e-05	0.00056633	363227	Nabp1
365	ENSRNOG00000007493	161.728	0.869433	0.199895	4.34945	1.36e-05	0.000567311	499966	Xrcc2
366	ENSRNOG00000037295	131.504	1.35697	0.312078	4.34817	1.37e-05	0.000569143	501048	Poc1a
367	ENSRNOG00000049215	74.1401	1.20042	0.276788	4.33697	1.44e-05	0.000597369	303730	Cbx2
368	ENSRNOG00000009079	7142.89	-1.99915	0.461423	-4.33258	1.47e-05	0.000606738	24679	Prkar2b
369	ENSRNOG00000019718	528.792	-1.55453	0.358935	-4.33095	1.48e-05	0.000609179	100360475	Galnt15
370	ENSRNOG00000005918	227.092	-0.868981	0.200749	-4.3287	1.5e-05	0.000612264	500993	RGD1563941
371	ENSRNOG00000019005	963.29	0.617431	0.142632	4.32884	1.5e-05	0.000612264	308776	Pde8a
372	ENSRNOG00000057619	1152.13	0.807149	0.186594	4.32569	1.52e-05	0.000619105	100912068	LOC100912068
373	ENSRNOG00000015835	226.384	1.21814	0.281762	4.32331	1.54e-05	0.000624206	300992	Cacna2d2
374	ENSRNOG00000010274	2043.96	0.865472	0.200286	4.32118	1.55e-05	0.000628662	295107	Smc4
375	ENSRNOG00000050445	2075.21	-1.23085	0.285028	-4.31834	1.57e-05	0.000635189	60418	Gde1
376	ENSRNOG00000020546	11212.5	-2.12051	0.491232	-4.31672	1.58e-05	0.000638249	25330	Lipe
377	ENSRNOG00000019604	1382.97	0.79245	0.183885	4.30949	1.64e-05	0.000654492	25097	Pld2
378	ENSRNOG00000029535	413.764	-1.31618	0.305376	-4.31003	1.63e-05	0.000654492	680451	Nrbp2
379	ENSRNOG00000053787	2667.85	-1.01672	0.235985	-4.30838	1.64e-05	0.000656117	362325	Mdfic
380	ENSRNOG00000010698	34.3797	-2.4132	0.560237	-4.30746	1.65e-05	0.000657194	310218	Car1
381	ENSRNOG00000009465	1261.25	2.15467	0.500312	4.30664	1.66e-05	0.000657986	310552	Sfrp2
382	ENSRNOG00000033528	369.112	-1.14175	0.265512	-4.30017	1.71e-05	0.000675823	678743	Tll1
383	ENSRNOG00000012536	798.578	-0.523706	0.12186	-4.2976	1.73e-05	0.000678616	353229	Sgms1
384	ENSRNOG00000014509	479.397	1.13124	0.263212	4.29785	1.72e-05	0.000678616	305940	Sacs
385	ENSRNOG00000009921	16.6356	-2.30036	0.536047	-4.29135	1.78e-05	0.000694582	299276	Serpina3m
386	ENSRNOG00000019741	1717.62	-0.930303	0.216952	-4.28807	1.8e-05	0.000703175	290651	Isyna1
387	ENSRNOG00000029912	611.969	1.13968	0.265838	4.28713	1.81e-05	0.000704433	116728	Septin5
388	ENSRNOG00000011814	2820.7	0.596136	0.139133	4.28464	1.83e-05	0.000710621	297093	Cbx3
389	ENSRNOG00000037518	180.839	-0.958224	0.223727	-4.283	1.84e-05	0.000713053	500536	Hyi
390	ENSRNOG00000056069	598.751	1.47785	0.345066	4.28279	1.85e-05	0.000713053	171304	Kif11
391	ENSRNOG00000017647	274.051	-0.901437	0.210521	-4.28193	1.85e-05	0.000714076	311414	Zc3h8
392	ENSRNOG00000000701	2092.35	-1.47468	0.344708	-4.27804	1.89e-05	0.000717543	288740	Iscu
393	ENSRNOG00000009113	1818.37	1.04965	0.245324	4.27864	1.88e-05	0.000717543	81520	Marcksl1
394	ENSRNOG00000009113	1818.37	1.04965	0.245324	4.27864	1.88e-05	0.000717543	103689966	LOC103689966
395	ENSRNOG00000010718	754.56	1.2975	0.303238	4.27881	1.88e-05	0.000717543	619550	Gpr153
396	ENSRNOG00000013828	255.026	-0.908936	0.212452	-4.27832	1.88e-05	0.000717543	293615	Sirt3
397	ENSRNOG00000059801	5361.4	0.798316	0.186514	4.2802	1.87e-05	0.000717543	300228	Lima1
398	ENSRNOG00000060379	704.071	-0.614334	0.143615	-4.27764	1.89e-05	0.000717543	315547	Foxred1
399	ENSRNOG00000025981	290.441	0.897621	0.209931	4.2758	1.9e-05	0.000721768	287598	Ska2
400	ENSRNOG00000018816	3281.43	-0.993707	0.232473	-4.27451	1.92e-05	0.000724211	252934	Cox5a
401	ENSRNOG00000016831	42614.3	1.03405	0.242057	4.27192	1.94e-05	0.000729233	29345	Serpinh1
402	ENSRNOG00000060665	1985.37	0.816913	0.191255	4.27134	1.94e-05	0.000729403	140935	Afap1
403	ENSRNOG00000003972	1200.41	-2.29203	0.537026	-4.26802	1.97e-05	0.000737182	25360	Tshr
404	ENSRNOG00000018681	1403.04	1.71165	0.401239	4.26592	1.99e-05	0.000742061	25491	Nes
405	ENSRNOG00000018681	1403.04	1.71165	0.401239	4.26592	1.99e-05	0.000742061	100910255	LOC100910255
406	ENSRNOG00000009790	577.1	-2.14895	0.503916	-4.2645	2e-05	0.000744495	29553	Kcnk3
407	ENSRNOG00000048660	265.508	0.935355	0.219354	4.26414	2.01e-05	0.000744495	687827	Haspin
408	ENSRNOG00000016573	6363.46	-2.00345	0.470004	-4.26261	2.02e-05	0.000747875	252900	Dgat2
409	ENSRNOG00000000875	6227.39	-2.08792	0.490001	-4.26105	2.03e-05	0.000751358	25177	Fhl1
410	ENSRNOG00000013737	1638.29	-2.00415	0.470455	-4.26002	2.04e-05	0.000753099	310838	Bcar3
411	ENSRNOG00000004912	3094.25	0.729056	0.171281	4.25649	2.08e-05	0.00076154	296456	Itgav
412	ENSRNOG00000015921	248.977	1.18551	0.278516	4.25653	2.08e-05	0.00076154	691979	Esco2
413	ENSRNOG00000013727	464.715	1.57279	0.369656	4.25475	2.09e-05	0.000763967	301701	Ndc80
414	ENSRNOG00000017781	2224.5	-0.547376	0.128648	-4.25482	2.09e-05	0.000763967	303536	Dnajc7
415	ENSRNOG00000005788	639.41	0.787348	0.185074	4.25423	2.1e-05	0.000763981	286919	Cdk5rap2
416	ENSRNOG00000023851	246.285	1.50666	0.354237	4.25325	2.11e-05	0.00076556	295325	Igsf3
417	ENSRNOG00000021735	379.298	-1.99998	0.470912	-4.24704	2.17e-05	0.000783518	361267	Akr1c15
418	ENSRNOG00000008246	2241.32	1.70318	0.401158	4.24566	2.18e-05	0.000786554	298845	Emilin1
419	ENSRNOG00000010370	3111.89	-0.772066	0.181955	-4.24317	2.2e-05	0.000793516	363599	Tnip1
420	ENSRNOG00000007947	1080.02	-2.19279	0.517028	-4.24114	2.22e-05	0.000798926	362378	Fam13a
421	ENSRNOG00000009298	92.9732	-2.24902	0.530374	-4.24044	2.23e-05	0.000799608	500587	Fbxo44
422	ENSRNOG00000004066	9.02158	-2.1897	0.517007	-4.23534	2.28e-05	0.000807049	100912365	LOC100912365
423	ENSRNOG00000009694	459.411	-1.94983	0.460358	-4.23546	2.28e-05	0.000807049	25296	Bmp4
424	ENSRNOG00000015346	599.789	0.996301	0.235217	4.23568	2.28e-05	0.000807049	363259	Obsl1
425	ENSRNOG00000022946	259.021	-2.35576	0.556062	-4.2365	2.27e-05	0.000807049	29504	Slc22a3
426	ENSRNOG00000053232	344.646	1.50378	0.354983	4.2362	2.27e-05	0.000807049	306782	Ror2
427	ENSRNOG00000011714	512.443	-1.30178	0.307641	-4.23149	2.32e-05	0.000819183	360547	Sat2
428	ENSRNOG00000056457	28303.6	-2.26357	0.535749	-4.22507	2.39e-05	0.000839169	60666	Gpd1
429	ENSRNOG00000003229	2365.1	-1.32512	0.313791	-4.22296	2.41e-05	0.00084148	363447	Tspan7
430	ENSRNOG00000012410	253.547	-2.1491	0.508835	-4.22357	2.4e-05	0.00084148	295214	S100a1
431	ENSRNOG00000050220	309.141	-2.2914	0.542583	-4.22313	2.41e-05	0.00084148	60391	Nrxn1
432	ENSRNOG00000013201	2415.24	-1.1628	0.275788	-4.21629	2.48e-05	0.000864822	300988	Tex264
433	ENSRNOG00000028243	70.9224	-1.55764	0.369771	-4.21243	2.53e-05	0.000877802	690315	Derl3
434	ENSRNOG00000037815	8392.49	-1.5742	0.373912	-4.21008	2.55e-05	0.00088505	304500	Acad10
435	ENSRNOG00000007989	1505.92	1.53491	0.36473	4.20836	2.57e-05	0.000889897	295934	Chst1
436	ENSRNOG00000033915	971.163	-2.10794	0.501428	-4.20388	2.62e-05	0.000903746	81670	Gpt
437	ENSRNOG00000009153	21059.7	-2.3617	0.563201	-4.19335	2.75e-05	0.000940658	500292	Cidec
438	ENSRNOG00000030704	1756.43	1.07052	0.255271	4.19364	2.75e-05	0.000940658	682402	LOC682402
439	ENSRNOG00000027245	1003.31	-2.1431	0.511225	-4.1921	2.76e-05	0.000943816	498662	Tdrp
440	ENSRNOG00000030715	8695.59	1.17171	0.279562	4.19124	2.77e-05	0.000945353	155012	Cfh
441	ENSRNOG00000002956	1187.21	0.39977	0.0954384	4.18877	2.8e-05	0.000953642	117087	Stim2
442	ENSRNOG00000047045	1037.65	-0.918653	0.219394	-4.18723	2.82e-05	0.000958113	499125	Sdhaf1
443	ENSRNOG00000047045	1037.65	-0.918653	0.219394	-4.18723	2.82e-05	0.000958113	100912030	LOC100912030
444	ENSRNOG00000047045	1037.65	-0.918653	0.219394	-4.18723	2.82e-05	0.000958113	108348111	LOC108348111
445	ENSRNOG00000008074	65.8344	-2.2351	0.534099	-4.18481	2.85e-05	0.000966283	29680	Cyp11a1
446	ENSRNOG00000027742	289.138	-2.35378	0.563032	-4.18055	2.91e-05	0.00098249	311827	Adamtsl2
447	ENSRNOG00000032472	276.315	-2.03972	0.488784	-4.17304	3.01e-05	0.0010133	266735	Adgrg2
448	ENSRNOG00000055572	2315.98	-0.89415	0.214371	-4.17105	3.03e-05	0.00102004	25179	Idh3g
449	ENSRNOG00000038600	24.77	1.57253	0.377294	4.16791	3.07e-05	0.00103198	100359753	Dnaaf3
450	ENSRNOG00000022911	418.545	1.68331	0.404141	4.16516	3.11e-05	0.00104228	316602	Hjurp
451	ENSRNOG00000007743	10896.5	-1.99479	0.479229	-4.1625	3.15e-05	0.0010523	171341	Mgst1
452	ENSRNOG00000028674	1375.53	-0.699017	0.168252	-4.15459	3.26e-05	0.00108028	362081	Fbxw5
453	ENSRNOG00000028884	2919.25	-0.985398	0.237172	-4.15478	3.26e-05	0.00108028	300677	Atp5mg
454	ENSRNOG00000058006	31301.4	-2.30598	0.55497	-4.15514	3.25e-05	0.00108028	64347	Sncg
455	ENSRNOG00000037437	174.896	1.84726	0.444802	4.15299	3.28e-05	0.00108561	312077	Golga3
456	ENSRNOG00000000888	1755.56	-1.05297	0.253627	-4.15163	3.3e-05	0.00108901	288615	Sbds
457	ENSRNOG00000045649	1928.62	-1.01472	0.244434	-4.15132	3.31e-05	0.00108901	309945	Arrdc3
458	ENSRNOG00000061733	167.052	-0.882904	0.21271	-4.15074	3.31e-05	0.00108949	29234	Galr2
459	ENSRNOG00000061733	167.052	-0.882904	0.21271	-4.15074	3.31e-05	0.00108949	103690156	LOC103690156
460	ENSRNOG00000000566	291.635	-2.06578	0.497839	-4.14949	3.33e-05	0.00109244	29700	Pcbd1
461	ENSRNOG00000010549	3956.15	-1.32612	0.319697	-4.14806	3.35e-05	0.00109518	24230	Tspo
462	ENSRNOG00000020355	164.684	1.04803	0.252678	4.14766	3.36e-05	0.00109518	59327	Twist2
463	ENSRNOG00000004973	4169.61	0.42138	0.101615	4.14683	3.37e-05	0.00109589	691318	Ppp2r5c
464	ENSRNOG00000036852	5420.44	0.25061	0.0604379	4.14658	3.37e-05	0.00109589	363005	Pcbp2
465	ENSRNOG00000011451	335.669	-1.91276	0.461556	-4.14415	3.41e-05	0.00110465	89787	Lrp3
466	ENSRNOG00000008746	325.941	-0.833179	0.201127	-4.14255	3.43e-05	0.00110851	362227	Dtd1
467	ENSRNOG00000046635	223.511	1.13904	0.275552	4.13366	3.57e-05	0.00114994	684771	Cdca5
468	ENSRNOG00000054890	27188.7	0.818564	0.198103	4.13202	3.6e-05	0.00115585	293860	Flna
469	ENSRNOG00000033881	10.9741	-2.23667	0.541444	-4.13094	3.61e-05	0.00115895	100233213	Insyn2a
470	ENSRNOG00000015438	10868.2	-2.32287	0.56259	-4.12889	3.65e-05	0.00115997	24346	Ces1c
471	ENSRNOG00000015438	10868.2	-2.32287	0.56259	-4.12889	3.65e-05	0.00115997	501232	Cesl1
472	ENSRNOG00000015438	10868.2	-2.32287	0.56259	-4.12889	3.65e-05	0.00115997	501233	LOC501233
473	ENSRNOG00000015438	10868.2	-2.32287	0.56259	-4.12889	3.65e-05	0.00115997	100125372	Ces1f
474	ENSRNOG00000019533	183.812	1.51909	0.367896	4.12913	3.64e-05	0.00115997	498697	Klhl3
475	ENSRNOG00000020607	1269.15	-1.51281	0.366298	-4.13001	3.63e-05	0.00115997	25244	Bckdha
476	ENSRNOG00000027894	1121.98	1.5272	0.369821	4.12958	3.63e-05	0.00115997	310621	Iqgap3
477	ENSRNOG00000017808	310.289	-2.28783	0.55441	-4.1266	3.68e-05	0.00116921	85497	Klf15
478	ENSRNOG00000022521	99.0189	1.26819	0.307384	4.12575	3.7e-05	0.00117118	499204	Ddias
479	ENSRNOG00000034234	398370	-0.828252	0.200797	-4.12483	3.71e-05	0.00117357	26195	COX1
480	ENSRNOG00000005574	187.349	2.24273	0.544547	4.11853	3.81e-05	0.00120368	300475	Adamts8
481	ENSRNOG00000012278	466.488	-2.10072	0.510219	-4.11729	3.83e-05	0.00120631	25443	Fgf10
482	ENSRNOG00000015285	338.44	1.43249	0.347935	4.11712	3.84e-05	0.00120631	83469	Lrp4
483	ENSRNOG00000001295	15334.7	-2.29975	0.558711	-4.11618	3.85e-05	0.00120747	25742	S100b
484	ENSRNOG00000002115	3114.21	-0.847755	0.205966	-4.11598	3.86e-05	0.00120747	24786	Sod1
485	ENSRNOG00000007387	2570.9	-1.32981	0.323136	-4.11532	3.87e-05	0.00120859	287422	Per1
486	ENSRNOG00000000068	5094.87	-1.17499	0.285689	-4.11283	3.91e-05	0.00121236	312754	Ppp2r5a
487	ENSRNOG00000005888	80.5383	1.23497	0.300271	4.11286	3.91e-05	0.00121236	296074	Fsip1
488	ENSRNOG00000010265	1401.14	-0.90415	0.21986	-4.11238	3.92e-05	0.00121236	24165	Ada
489	ENSRNOG00000048256	68.2215	-1.89485	0.460772	-4.11234	3.92e-05	0.00121236	365834	Fam160a1
490	ENSRNOG00000054118	1114.98	0.512217	0.12454	4.11286	3.91e-05	0.00121236	361301	Tpgs2
491	ENSRNOG00000047873	117.905	0.820143	0.199618	4.10856	3.98e-05	0.00122994	687022	Sec22c
492	ENSRNOG00000045797	14606.7	-2.31207	0.562839	-4.10788	3.99e-05	0.00123118	25608	Lep
493	ENSRNOG00000058654	61.7812	2.01132	0.48968	4.10743	4e-05	0.00123122	310631	Mex3a
494	ENSRNOG00000009481	629.254	-1.20331	0.293297	-4.1027	4.08e-05	0.00125178	305816	Ddhd1
495	ENSRNOG00000010701	106.08	1.54972	0.377715	4.10289	4.08e-05	0.00125178	310074	Depdc1b
496	ENSRNOG00000021693	450.07	0.76261	0.185911	4.10201	4.1e-05	0.00125313	361153	Fam149a
497	ENSRNOG00000002471	89.2023	1.5098	0.368421	4.09804	4.17e-05	0.00126989	288079	Polq
498	ENSRNOG00000013069	169.341	1.6126	0.393576	4.09731	4.18e-05	0.00127145	680531	Sapcd2
499	ENSRNOG00000006789	415.63	-0.680292	0.166126	-4.09504	4.22e-05	0.00127911	29467	Ddit3
500	ENSRNOG00000008051	1157.11	-1.02811	0.251319	-4.09088	4.3e-05	0.00129484	500709	Itpk1
501	ENSRNOG00000022325	1202.27	0.948542	0.231857	4.09107	4.29e-05	0.00129484	362519	Smc2
502	ENSRNOG00000036682	433.199	1.33694	0.3268	4.09099	4.3e-05	0.00129484	287877	Pycr1
503	ENSRNOG00000017225	519.681	0.981816	0.240083	4.08949	4.32e-05	0.00130017	361774	Fam160b1
504	ENSRNOG00000014948	109.292	1.07554	0.263052	4.0887	4.34e-05	0.00130212	171493	Osgin1
505	ENSRNOG00000005076	504.627	0.606919	0.148495	4.08715	4.37e-05	0.00130274	302810	Bcorl1
506	ENSRNOG00000011203	1048.28	1.06431	0.260391	4.08734	4.36e-05	0.00130274	306183	Farp1
507	ENSRNOG00000032740	552.836	0.625831	0.153113	4.08739	4.36e-05	0.00130274	686092	Tmem258b
508	ENSRNOG00000057042	758.113	-1.2305	0.301089	-4.08684	4.37e-05	0.00130274	687008	Pcca
509	ENSRNOG00000012655	243.596	1.08837	0.266428	4.08506	4.41e-05	0.00130703	361886	Adamts6
510	ENSRNOG00000015003	1444.02	-1.94182	0.47529	-4.08554	4.4e-05	0.00130703	85249	Pex11a
511	ENSRNOG00000033564	25959.4	-2.0006	0.489769	-4.08478	4.41e-05	0.00130703	54249	Cfd
512	ENSRNOG00000014722	1061.73	0.967669	0.236995	4.08308	4.44e-05	0.00131416	363239	Raph1
513	ENSRNOG00000013030	660.348	0.815432	0.199796	4.08132	4.48e-05	0.00131941	89812	Pip4k2b
514	ENSRNOG00000033772	1326.39	0.875041	0.214403	4.08129	4.48e-05	0.00131941	361241	Serpinb9
515	ENSRNOG00000014568	1311.97	-0.712277	0.174641	-4.07851	4.53e-05	0.00133034	681418	Ndufb10
516	ENSRNOG00000061100	748.023	-0.635766	0.155868	-4.07888	4.53e-05	0.00133034	245966	Tmem150a
517	ENSRNOG00000005810	399.238	1.36994	0.336162	4.07524	4.6e-05	0.00134669	298784	Nlrc4
518	ENSRNOG00000010556	44.6511	1.26681	0.311012	4.07318	4.64e-05	0.0013512	361938	Intu
519	ENSRNOG00000038366	1002.45	-1.20239	0.295174	-4.0735	4.63e-05	0.0013512	310348	Larp1b
520	ENSRNOG00000017156	278.969	1.60836	0.394931	4.07251	4.65e-05	0.00135261	361122	Ankle1
521	ENSRNOG00000014117	11588.2	1.65251	0.405922	4.071	4.68e-05	0.00135892	24451	Hmox1
522	ENSRNOG00000054286	1348.4	1.36853	0.336237	4.07014	4.7e-05	0.00136143	362720	Rrm2
523	ENSRNOG00000009478	1566.26	-1.74173	0.42802	-4.06926	4.72e-05	0.00136412	313155	RGD1359108
524	ENSRNOG00000023187	339.861	-0.482385	0.11862	-4.06665	4.77e-05	0.00137694	317344	RGD1565685
525	ENSRNOG00000006019	2192.28	-2.16269	0.53195	-4.06558	4.79e-05	0.00138078	289388	G0s2
526	ENSRNOG00000005569	511.002	-1.28587	0.31637	-4.06444	4.81e-05	0.00138505	287644	Phospho1
527	ENSRNOG00000016088	1116.63	-0.460995	0.113583	-4.05866	4.94e-05	0.00141718	361434	Cdk10
528	ENSRNOG00000032487	999.278	-1.21152	0.298536	-4.05821	4.94e-05	0.00141736	24800	Sts
529	ENSRNOG00000005679	549.398	1.70748	0.421084	4.05496	5.01e-05	0.0014269	192203	Fap
530	ENSRNOG00000043441	264.739	-0.813723	0.200656	-4.0553	5.01e-05	0.0014269	362763	Lin52
531	ENSRNOG00000045997	302.82	0.836908	0.206364	4.05549	5e-05	0.0014269	691394	Chst14
532	ENSRNOG00000021318	12439.9	-1.0382	0.256206	-4.0522	5.07e-05	0.00144126	29452	Epas1
533	ENSRNOG00000027357	813.72	-1.43436	0.354357	-4.04779	5.17e-05	0.00146605	312936	Sox17
534	ENSRNOG00000010883	68.8574	-1.46374	0.361989	-4.04361	5.26e-05	0.00148714	362279	Pard6b
535	ENSRNOG00000014241	13084.6	-0.79162	0.195759	-4.04384	5.26e-05	0.00148714	94204	Ece1
536	ENSRNOG00000038916	711.289	0.824238	0.203974	4.04089	5.32e-05	0.00149916	679937	Dram1
537	ENSRNOG00000004169	725.25	0.712427	0.176441	4.03777	5.4e-05	0.00151655	314642	Fzr1
538	ENSRNOG00000004377	1180.7	-2.07859	0.514857	-4.03721	5.41e-05	0.00151752	313977	Lpin1
539	ENSRNOG00000003998	229.77	-2.00502	0.496757	-4.03622	5.43e-05	0.00152123	303468	Sgca
540	ENSRNOG00000043094	6684.49	-1.80414	0.447062	-4.03555	5.45e-05	0.00152289	690163	Oxct1
541	ENSRNOG00000046858	434.942	-1.9946	0.494551	-4.03315	5.5e-05	0.0015358	317409	MGC109340
542	ENSRNOG00000046858	434.942	-1.9946	0.494551	-4.03315	5.5e-05	0.0015358	100360464	Arxes2
543	ENSRNOG00000014170	2037.74	0.861971	0.213763	4.03237	5.52e-05	0.00153821	81653	Dbn1
544	ENSRNOG00000003125	600.608	-0.846854	0.21007	-4.0313	5.55e-05	0.00154258	287061	Rogdi
545	ENSRNOG00000004968	451.132	1.1305	0.280466	4.03077	5.56e-05	0.0015433	362798	Ncapg2
546	ENSRNOG00000002903	747.285	1.3484	0.334815	4.02729	5.64e-05	0.0015609	303208	Specc1
547	ENSRNOG00000037540	672.664	-0.537166	0.133559	-4.02193	5.77e-05	0.00159407	287442	Tmem256
548	ENSRNOG00000006539	489.758	-0.825718	0.205423	-4.01959	5.83e-05	0.00160717	311203	Pex16
549	ENSRNOG00000032523	6.50979	-2.2274	0.554563	-4.0165	5.91e-05	0.00162557	298910	RGD1563157
550	ENSRNOG00000006978	61.9078	-1.56509	0.389989	-4.01317	5.99e-05	0.00164014	366856	Mterf2
551	ENSRNOG00000039300	891.249	-1.15286	0.287228	-4.01373	5.98e-05	0.00164014	312192	Ahcyl2
552	ENSRNOG00000060356	336.027	1.40732	0.350714	4.01273	6e-05	0.0016404	353302	Kif15
553	ENSRNOG00000006628	318.311	0.931534	0.232183	4.01206	6.02e-05	0.00164223	297682	Dusp16
554	ENSRNOG00000007268	65.4089	-1.1721	0.292318	-4.00968	6.08e-05	0.00165602	360483	RGD1561796
555	ENSRNOG00000007483	542.744	1.60897	0.401505	4.00735	6.14e-05	0.00166391	117524	Ccnf
556	ENSRNOG00000012698	2456.28	1.31266	0.327562	4.00736	6.14e-05	0.00166391	292999	Chsy1
557	ENSRNOG00000024677	290.545	1.05689	0.264103	4.00183	6.29e-05	0.00170026	100362311	Arhgap33
558	ENSRNOG00000011150	1987.33	1.07106	0.267687	4.00117	6.3e-05	0.00170214	25227	Arsb
559	ENSRNOG00000003915	197.404	0.825857	0.206454	4.00021	6.33e-05	0.00170328	305070	Pacc1
560	ENSRNOG00000010877	1317.01	-0.963356	0.240823	-4.00026	6.33e-05	0.00170328	367083	Alg9
561	ENSRNOG00000024365	407.21	1.58277	0.395753	3.99939	6.35e-05	0.00170529	361921	Ect2
562	ENSRNOG00000028108	595.065	-2.13106	0.53288	-3.99913	6.36e-05	0.00170529	498392	Cytl1
563	ENSRNOG00000003496	1617.9	1.35389	0.33862	3.99825	6.38e-05	0.00170583	304645	Tbc1d9
564	ENSRNOG00000004330	3449.72	-2.13299	0.533473	-3.99831	6.38e-05	0.00170583	363455	Chrdl1
565	ENSRNOG00000003253	1318.43	-1.15304	0.288434	-3.99759	6.4e-05	0.0017061	64192	Qdpr
566	ENSRNOG00000059827	98.9018	1.85098	0.46309	3.99702	6.41e-05	0.0017061	691995	LOC691995
567	ENSRNOG00000059903	838.315	1.07971	0.270125	3.99708	6.41e-05	0.0017061	681309	Thbs3
568	ENSRNOG00000028047	435.904	-1.48853	0.372636	-3.99459	6.48e-05	0.00172083	29470	Mecr
569	ENSRNOG00000061231	1785.84	1.00028	0.250433	3.99419	6.49e-05	0.00172088	498398	Selenom
570	ENSRNOG00000034240	749.008	0.761356	0.190842	3.98945	6.62e-05	0.00175266	317346	Bcor
571	ENSRNOG00000027434	1754.55	-1.83735	0.46075	-3.98773	6.67e-05	0.00176248	311617	Fitm2
572	ENSRNOG00000002028	933.061	-1.31582	0.330466	-3.9817	6.84e-05	0.00180181	360698	Tmem50b
573	ENSRNOG00000005960	168.452	1.31837	0.331082	3.98201	6.83e-05	0.00180181	300608	RGD1311744
574	ENSRNOG00000000386	37.7677	-1.71622	0.431313	-3.97906	6.92e-05	0.00181608	171564	Pbld1
575	ENSRNOG00000011622	1563.29	-1.29131	0.324559	-3.97865	6.93e-05	0.00181608	361465	Echdc1
576	ENSRNOG00000009506	439.37	0.851009	0.214074	3.97529	7.03e-05	0.00182742	64046	Mre11
577	ENSRNOG00000014966	3008.3	-1.7046	0.428877	-3.97456	7.05e-05	0.00182742	690000	LOC690000
578	ENSRNOG00000015385	2377.29	-1.23071	0.309632	-3.97475	7.05e-05	0.00182742	298575	Pink1
579	ENSRNOG00000021847	349.948	1.35123	0.33981	3.97643	7e-05	0.00182742	361047	Ska3
580	ENSRNOG00000030101	91.3033	1.31896	0.331788	3.97531	7.03e-05	0.00182742	367167	Traip
581	ENSRNOG00000061373	625.244	0.709203	0.178441	3.97443	7.05e-05	0.00182742	312478	Loxl3
582	ENSRNOG00000018526	702.892	0.965663	0.243099	3.97231	7.12e-05	0.00184079	29495	Dlg4
583	ENSRNOG00000019987	960.539	-0.568357	0.143131	-3.97089	7.16e-05	0.00184876	362252	Scand1
584	ENSRNOG00000010685	369.83	0.885487	0.223247	3.96639	7.3e-05	0.00188048	315870	Tbx18
585	ENSRNOG00000022261	204.314	1.20506	0.303843	3.96607	7.31e-05	0.00188048	306464	Cenpu
586	ENSRNOG00000019368	97.5283	-1.02983	0.259926	-3.96203	7.43e-05	0.00190945	25122	Scnn1a
587	ENSRNOG00000007292	256.702	0.976071	0.246794	3.955	7.65e-05	0.00196328	303037	Spdl1
588	ENSRNOG00000015866	585.647	-0.959616	0.242739	-3.95329	7.71e-05	0.00197426	313491	Hint2
589	ENSRNOG00000004302	209.35	-2.18099	0.552255	-3.94924	7.84e-05	0.00199914	24616	Pah
590	ENSRNOG00000025443	2321.05	-0.871978	0.220802	-3.94913	7.84e-05	0.00199914	362245	Map1lc3a
591	ENSRNOG00000019041	3543.09	-0.390107	0.098857	-3.94617	7.94e-05	0.00201754	29630	Psme1
592	ENSRNOG00000045686	1436.05	-0.786707	0.199465	-3.94409	8.01e-05	0.00203191	84594	Nfs1
593	ENSRNOG00000045686	1436.05	-0.786707	0.199465	-3.94409	8.01e-05	0.00203191	100911034	LOC100911034
594	ENSRNOG00000013738	204.805	-0.800414	0.202988	-3.94315	8.04e-05	0.00203661	100174910	LOC100174910
595	ENSRNOG00000016532	939.445	-0.567986	0.144195	-3.93901	8.18e-05	0.00206881	291737	Ino80c
596	ENSRNOG00000011820	268.181	1.4348	0.364505	3.93629	8.28e-05	0.00208572	56780	Acp3
597	ENSRNOG00000015787	918.47	1.11258	0.282642	3.93636	8.27e-05	0.00208572	59101	P3h4
598	ENSRNOG00000017002	136.413	-2.13979	0.544158	-3.9323	8.41e-05	0.0021173	24925	Adrb1
599	ENSRNOG00000016470	2530.03	-0.805765	0.204944	-3.93164	8.44e-05	0.00211973	678759	Ndufa10
600	ENSRNOG00000010165	1606.53	0.724815	0.184594	3.92654	8.62e-05	0.00216178	299339	Tnfaip2
601	ENSRNOG00000013172	1784.1	-1.21228	0.308841	-3.92526	8.66e-05	0.00216645	58852	Nr1h3
602	ENSRNOG00000015654	8389.5	-2.05896	0.524499	-3.92558	8.65e-05	0.00216645	25235	Ghr
603	ENSRNOG00000010807	2096.16	-0.790161	0.201337	-3.92457	8.69e-05	0.00216925	54322	Cox6c
604	ENSRNOG00000002153	211.428	1.05209	0.268162	3.92334	8.73e-05	0.0021735	305288	Cep135
605	ENSRNOG00000007805	525.067	1.43643	0.366097	3.92363	8.72e-05	0.0021735	296344	Mybl2
606	ENSRNOG00000013000	2955.12	-1.8182	0.463807	-3.92016	8.85e-05	0.00219894	24534	Ldhb
607	ENSRNOG00000004667	124.483	1.51021	0.385467	3.91786	8.93e-05	0.00221653	298884	Gen1
608	ENSRNOG00000015658	8074.45	-1.96592	0.501945	-3.9166	8.98e-05	0.00222125	686098	Sorbs1
609	ENSRNOG00000016752	5107.1	-1.39788	0.356912	-3.9166	8.98e-05	0.00222125	171547	Crispld2
610	ENSRNOG00000028390	297.244	1.60358	0.40953	3.91567	9.02e-05	0.0022264	362781	Hhipl1
611	ENSRNOG00000014683	50.5468	2.03312	0.519719	3.91196	9.15e-05	0.00225383	171106	Il1rl2
612	ENSRNOG00000020060	6596.35	-1.59013	0.406557	-3.91122	9.18e-05	0.00225726	282840	Atf5
613	ENSRNOG00000039471	124.687	-0.927904	0.237341	-3.90958	9.25e-05	0.00226908	108348771	Pcdhb16l
614	ENSRNOG00000014171	754.499	1.17457	0.300609	3.90729	9.33e-05	0.0022821	287437	Tnfsf13
615	ENSRNOG00000029330	2161.64	-1.45942	0.373523	-3.90717	9.34e-05	0.0022821	302669	Ca5b
616	ENSRNOG00000057713	5334.24	-1.42861	0.365647	-3.90708	9.34e-05	0.0022821	363425	Cav2
617	ENSRNOG00000013322	487.542	0.727874	0.186328	3.90641	9.37e-05	0.00228499	85241	Pola1
618	ENSRNOG00000016671	281.368	-2.00826	0.514169	-3.90584	9.39e-05	0.0022868	307548	Dtna
619	ENSRNOG00000008401	1083.42	-1.15309	0.295354	-3.90408	9.46e-05	0.00229999	315120	Card10
620	ENSRNOG00000004610	4804.59	1.77435	0.454681	3.9024	9.52e-05	0.00231251	81682	Lum
621	ENSRNOG00000009323	1245.61	-0.685766	0.175762	-3.90167	9.55e-05	0.0023156	298201	Fam214b
622	ENSRNOG00000021528	482.39	-0.615175	0.157683	-3.90134	9.57e-05	0.0023156	501052	Tusc2
623	ENSRNOG00000020371	1377.75	-0.631163	0.161811	-3.90061	9.6e-05	0.00231904	116675	Pgap2
624	ENSRNOG00000003163	3373.69	-0.77007	0.197448	-3.9001	9.62e-05	0.00231917	289217	Sdhc
625	ENSRNOG00000060597	1339.5	-0.439164	0.11261	-3.89986	9.62e-05	0.00231917	170933	Syf2
626	ENSRNOG00000027557	82.7513	-2.04025	0.523287	-3.89892	9.66e-05	0.00232465	312203	Klf14
627	ENSRNOG00000047218	1461.01	-1.72912	0.443912	-3.89519	9.81e-05	0.00235713	94272	Clic5
628	ENSRNOG00000014987	108.395	1.60511	0.412431	3.89182	9.95e-05	0.00238051	501097	Mdfi
629	ENSRNOG00000056746	40.1741	-1.25946	0.323628	-3.8917	9.95e-05	0.00238051	310588	Tchh
630	ENSRNOG00000004364	1077.02	-0.745948	0.191742	-3.89038	0.000100088	0.00238992	362704	Babam2
631	ENSRNOG00000028746	1769.51	-0.751174	0.1932	-3.88806	0.00010105	0.00240926	114846	Gsto1
632	ENSRNOG00000003879	1312.94	-0.660882	0.170061	-3.88615	0.000101845	0.00241015	360554	Rnf167
633	ENSRNOG00000004279	487.967	0.851182	0.218998	3.8867	0.000101614	0.00241015	305408	Adgra3
634	ENSRNOG00000015078	6559.28	-0.855279	0.220044	-3.88686	0.000101551	0.00241015	361673	Ifitm3
635	ENSRNOG00000021669	139.24	0.847978	0.218205	3.88615	0.000101846	0.00241015	297783	Mybl1
636	ENSRNOG00000043201	757.74	-1.77718	0.457171	-3.88734	0.000101349	0.00241015	360887	Coq8a
637	ENSRNOG00000011949	1154.06	-0.618036	0.159081	-3.88504	0.000102312	0.00241759	294964	Ndufb5
638	ENSRNOG00000004488	31.7848	2.18014	0.561347	3.88377	0.000102851	0.00242671	81509	Bdkrb1
639	ENSRNOG00000014872	3012.68	0.817898	0.210732	3.88122	0.000103935	0.00244863	310843	Sec24d
640	ENSRNOG00000018937	45.8476	-2.07709	0.535233	-3.88072	0.000104149	0.00245004	24424	Gstm2
641	ENSRNOG00000018937	45.8476	-2.07709	0.535233	-3.88072	0.000104149	0.00245004	81869	Gstm7
642	ENSRNOG00000012442	55.7259	2.10791	0.54365	3.87732	0.000105613	0.00248082	308797	Cemip
643	ENSRNOG00000018627	75.7313	-2.02835	0.523228	-3.87661	0.000105921	0.00248438	64471	Plekhb1
644	ENSRNOG00000011140	291.962	-1.67451	0.432247	-3.87397	0.000107076	0.00250775	361118	Prxl2a
645	ENSRNOG00000014654	1533.62	-0.581991	0.15028	-3.87271	0.000107632	0.00251337	691807	LOC691807
646	ENSRNOG00000017114	752.82	1.37619	0.355334	3.87295	0.000107526	0.00251337	84018	Synj2
647	ENSRNOG00000031849	18.7794	1.88541	0.487211	3.8698	0.000108924	0.00253979	361032	Armh4
648	ENSRNOG00000011718	506.26	-1.218	0.314827	-3.86878	0.00010938	0.00254669	408246	C1rl
649	ENSRNOG00000005393	958.172	0.58389	0.150979	3.86736	0.000110018	0.0025468	498423	Sertad2
650	ENSRNOG00000029707	94306.7	-0.917343	0.23716	-3.86803	0.000109718	0.0025468	26201	ND4
651	ENSRNOG00000051528	439.358	1.11462	0.288155	3.86811	0.000109684	0.0025468	316767	Ddx11
652	ENSRNOG00000055915	1045.28	0.610368	0.157826	3.86735	0.000110026	0.0025468	313594	Ago1
653	ENSRNOG00000007286	378.34	0.802845	0.207674	3.86589	0.000110686	0.00255835	314859	Mdm1
654	ENSRNOG00000003720	2151.91	0.961838	0.248856	3.86504	0.000111072	0.00256352	266813	Prrx1
655	ENSRNOG00000042787	20.2759	-1.71554	0.443926	-3.86448	0.000111328	0.00256572	500554	Fam229a
656	ENSRNOG00000013328	1801.45	-0.979315	0.253509	-3.86304	0.000111984	0.00257667	498642	Rbpms
657	ENSRNOG00000022239	13593.8	-1.97872	0.51226	-3.86273	0.000112128	0.00257667	360576	Trarg1
658	ENSRNOG00000013949	3118.65	0.57475	0.148823	3.86196	0.00011248	0.00257729	361596	Idh2
659	ENSRNOG00000015869	1762.17	-1.32138	0.342148	-3.862	0.000112463	0.00257729	24624	Pccb
660	ENSRNOG00000053498	336.409	0.989524	0.25633	3.86035	0.000113226	0.00259066	362998	Dnajc22
661	ENSRNOG00000004921	547.538	1.4798	0.383571	3.85796	0.000114338	0.00260859	311336	Nusap1
662	ENSRNOG00000032232	97.21	1.15458	0.299255	3.85818	0.000114232	0.00260859	687679	LOC687679
663	ENSRNOG00000048050	493.357	-1.79416	0.46524	-3.85643	0.000115057	0.00262122	690137	Tmem120b
664	ENSRNOG00000004063	1732.18	1.56996	0.407255	3.85499	0.000115735	0.00263289	303021	Sh3pxd2b
665	ENSRNOG00000007818	954.348	0.799526	0.207671	3.84997	0.000118134	0.00268363	315054	Slc45a4
666	ENSRNOG00000011589	1323.31	0.76082	0.197645	3.84943	0.000118395	0.0026857	24246	Camk2d
667	ENSRNOG00000023093	270.89	1.13384	0.294962	3.84402	0.000121037	0.00273783	689296	Mis18bp1
668	ENSRNOG00000038140	1120.82	0.988797	0.257215	3.84424	0.000120928	0.00273783	680537	Nsd2
669	ENSRNOG00000031479	14995.8	0.699151	0.181955	3.84245	0.000121812	0.00275143	64474	Hdlbp
670	ENSRNOG00000017707	1524.61	0.551483	0.143579	3.84096	0.000122552	0.00276422	286928	Abi2
671	ENSRNOG00000001821	45043.9	-2.14422	0.558306	-3.84059	0.00012274	0.00276453	246253	Adipoq
672	ENSRNOG00000004479	399.969	1.2619	0.328672	3.8394	0.000123336	0.00277278	261730	Aurka
673	ENSRNOG00000037446	210.933	-1.85167	0.482348	-3.83886	0.000123605	0.00277278	29533	Pxmp2
674	ENSRNOG00000054989	102.594	-1.43266	0.373236	-3.83847	0.000123801	0.00277278	313993	Grhl1
675	ENSRNOG00000057116	3013.09	-1.32003	0.343896	-3.83847	0.000123805	0.00277278	289233	Pex19
676	ENSRNOG00000057116	3013.09	-1.32003	0.343896	-3.83847	0.000123805	0.00277278	102548286	LOC102548286
677	ENSRNOG00000019661	140.934	1.80342	0.469889	3.83796	0.000124059	0.00277455	29455	Gdf15
678	ENSRNOG00000008034	105.456	-2.03566	0.530959	-3.83393	0.000126114	0.0028126	63845	Tmeff1
679	ENSRNOG00000011141	14.3273	-2.14817	0.560525	-3.83243	0.000126885	0.00282581	362774	Serpina11
680	ENSRNOG00000015496	23213.4	0.777153	0.202892	3.83037	0.00012795	0.00284554	24852	Tpm4
681	ENSRNOG00000012404	9445.03	-2.13927	0.558772	-3.82852	0.000128916	0.00286303	25357	Thrsp
682	ENSRNOG00000060687	462.841	-1.80575	0.471905	-3.82652	0.000129966	0.0028823	85267	Slc24a3
683	ENSRNOG00000007784	1011.62	-0.549695	0.143681	-3.82581	0.000130344	0.00288518	288785	Bloc1s1
684	ENSRNOG00000020908	101.141	1.50723	0.393987	3.82559	0.000130459	0.00288518	303566	Hrob
685	ENSRNOG00000006509	137.803	-1.52282	0.398219	-3.82408	0.000131263	0.00289842	500287	Srgap3
686	ENSRNOG00000020777	156.88	0.746883	0.195326	3.82378	0.000131423	0.00289842	246264	Zfp382
687	ENSRNOG00000001827	534.925	1.51379	0.396117	3.82158	0.000132598	0.00292029	64023	Masp1
688	ENSRNOG00000014584	1301.38	0.776792	0.203346	3.82005	0.000133423	0.00293438	29479	Odf2
689	ENSRNOG00000021206	3512.27	-1.86501	0.488642	-3.81672	0.000135239	0.00295793	24913	Plaat3
690	ENSRNOG00000024711	143.538	1.46854	0.384745	3.81692	0.000135128	0.00295793	360652	Sdk2
691	ENSRNOG00000032813	694.131	1.06596	0.279251	3.81722	0.000134961	0.00295793	309595	Mdc1
692	ENSRNOG00000014090	34844.4	-2.00607	0.525712	-3.81591	0.000135682	0.00296246	246298	Retsat
693	ENSRNOG00000021232	1802.15	-0.920199	0.241208	-3.81496	0.000136203	0.00296246	296162	Ddrgk1
694	ENSRNOG00000030700	156501	-0.752975	0.19734	-3.81562	0.000135843	0.00296246	26204	COX3
695	ENSRNOG00000046984	978.858	-1.20182	0.315053	-3.81464	0.000136379	0.00296246	407765	St6galnac6
696	ENSRNOG00000060293	847.36	-0.654751	0.171636	-3.81477	0.000136312	0.00296246	691001	Ndufa3
697	ENSRNOG00000026493	53.3125	-2.05867	0.540073	-3.81183	0.000137941	0.00298823	361276	Cdnf
698	ENSRNOG00000007845	819.377	-0.465036	0.122064	-3.80976	0.000139101	0.00300924	287608	Supt4h1
699	ENSRNOG00000057096	1034.47	-1.97113	0.517587	-3.8083	0.000139923	0.00301471	25686	Gnai1
700	ENSRNOG00000003918	1651.7	-1.5066	0.39572	-3.80724	0.000140525	0.00301609	303676	Slc25a19
701	ENSRNOG00000009734	206.32	1.01313	0.266108	3.80724	0.000140528	0.00301609	286921	Akr1b8
702	ENSRNOG00000009734	206.32	1.01313	0.266108	3.80724	0.000140528	0.00301609	296972	Akr1b10
703	ENSRNOG00000010475	1369.25	0.981564	0.257819	3.80719	0.000140557	0.00301609	25402	Casp3
704	ENSRNOG00000010945	12976.8	-0.72971	0.191759	-3.80534	0.000141609	0.00303046	56011	Ywhab
705	ENSRNOG00000003973	1424.78	-0.832321	0.218801	-3.80402	0.000142368	0.00304261	304805	Cyb5r1
706	ENSRNOG00000059295	467.027	0.592019	0.155652	3.80348	0.00014268	0.00304519	362713	Selenoi
707	ENSRNOG00000006364	3787.02	-1.13865	0.299493	-3.80192	0.000143581	0.00305563	298942	Dld
708	ENSRNOG00000008987	2900.68	-0.53257	0.140102	-3.8013	0.000143939	0.00305563	315000	Rnf139
709	ENSRNOG00000014936	4943.15	-0.650911	0.171193	-3.80219	0.00014342	0.00305563	114709	Ifitm2
710	ENSRNOG00000017817	8102.4	-0.853896	0.224629	-3.80137	0.000143899	0.00305563	29445	Cox4i1
711	ENSRNOG00000005037	157.165	1.24849	0.328485	3.80075	0.00014426	0.00305835	362186	Kif18a
712	ENSRNOG00000022681	244.214	-0.984747	0.259323	-3.79738	0.000146236	0.00309611	499780	RGD1561113
713	ENSRNOG00000016773	1312.28	0.42302	0.111419	3.79665	0.000146665	0.00310106	307527	Sap130
714	ENSRNOG00000031431	410.076	1.21961	0.321266	3.79628	0.000146886	0.0031016	500545	Cdca8
715	ENSRNOG00000003269	2751.69	-0.805007	0.212147	-3.79457	0.000147898	0.00310719	94170	Atp6v0e1
716	ENSRNOG00000008755	5105.34	-1.17795	0.310435	-3.79451	0.000147934	0.00310719	50681	Acox1
717	ENSRNOG00000010691	1386.23	0.716561	0.18884	3.79454	0.00014792	0.00310719	291813	Cmtm3
718	ENSRNOG00000052498	1473.32	-1.96213	0.516989	-3.7953	0.000147463	0.00310719	58844	Grb14
719	ENSRNOG00000013729	131.459	0.909273	0.239784	3.79205	0.000149409	0.00313404	312246	RGD1306271
720	ENSRNOG00000019413	291.514	0.897369	0.236693	3.79128	0.00014987	0.00313956	308865	Atg16l2
721	ENSRNOG00000037225	1046.48	0.763454	0.201493	3.78899	0.000151263	0.00316041	29261	Tyms
722	ENSRNOG00000042960	1921.57	-1.93855	0.511621	-3.78903	0.000151239	0.00316041	117183	Rgcc
723	ENSRNOG00000000158	11637.3	-2.1323	0.562951	-3.78772	0.000152039	0.00317243	81718	Cdo1
724	ENSRNOG00000014758	16.5342	1.94547	0.513916	3.78557	0.000153355	0.00318909	252892	Lgi1
725	ENSRNOG00000016021	669.577	-1.67566	0.442653	-3.7855	0.000153397	0.00318909	361303	Lims2
726	ENSRNOG00000024566	66.5214	-1.9371	0.511771	-3.78509	0.000153654	0.00318909	362598	Sh3d21
727	ENSRNOG00000056870	4662.19	-0.571985	0.151102	-3.78542	0.000153451	0.00318909	25183	Gdi1
728	ENSRNOG00000014452	381.988	0.911985	0.241273	3.77988	0.000156901	0.00324828	307829	Zfhx3
729	ENSRNOG00000013360	3896.87	0.475947	0.125938	3.77921	0.000157326	0.00325269	300445	Prkcsh
730	ENSRNOG00000031232	2629.1	0.981504	0.259733	3.7789	0.000157523	0.00325269	81527	Nrp2
731	ENSRNOG00000006989	2002.98	-0.78742	0.208441	-3.77766	0.000158312	0.00326471	24803	Vamp2
732	ENSRNOG00000011260	345.084	-1.79261	0.475474	-3.77015	0.000163151	0.00336015	310201	Cmbl
733	ENSRNOG00000016813	333.994	0.725321	0.192581	3.76632	0.000165673	0.00340327	312510	Tia1
734	ENSRNOG00000019208	267.591	-2.04506	0.542986	-3.76633	0.000165667	0.00340327	113995	P2rx5
735	ENSRNOG00000029778	84.4915	-1.20395	0.319789	-3.76484	0.000166657	0.00341905	25750	Maob
736	ENSRNOG00000033527	20.4743	2.10167	0.55837	3.76394	0.000167259	0.00342698	313262	Pappa1
737	ENSRNOG00000012604	216.027	-0.720304	0.191391	-3.76352	0.000167541	0.00342834	363029	Swsap1
738	ENSRNOG00000024530	319.977	-1.26392	0.33593	-3.76245	0.000168259	0.00343859	365361	Lyrm1
739	ENSRNOG00000014149	363.979	-1.34682	0.357997	-3.76211	0.000168487	0.00343883	29358	Npy1r
740	ENSRNOG00000017468	392.192	-0.837266	0.222605	-3.76122	0.000169087	0.00344223	680465	Trappc6a
741	ENSRNOG00000042501	963.634	-0.59888	0.159218	-3.76139	0.000168969	0.00344223	499758	Tmem250
742	ENSRNOG00000003797	1784.3	-1.23293	0.327877	-3.76035	0.000169673	0.00344531	113958	Mrps7
743	ENSRNOG00000031896	5098.4	0.584096	0.155318	3.76066	0.000169467	0.00344531	140583	Chek1
744	ENSRNOG00000031896	5098.4	0.584096	0.155318	3.76066	0.000169467	0.00344531	500972	Stt3a
745	ENSRNOG00000000165	469.015	-1.90001	0.50577	-3.75668	0.000172183	0.00349183	24638	Pfkfb1
746	ENSRNOG00000019050	456.635	-1.54988	0.412821	-3.75436	0.000173787	0.00351986	56824	Ifit1
747	ENSRNOG00000017395	126.922	2.08968	0.556656	3.75399	0.000174039	0.00352046	79107	Duox2
748	ENSRNOG00000008247	1685.96	0.87529	0.23321	3.75323	0.000174572	0.00352675	314730	Ikbip
749	ENSRNOG00000004476	52.9884	-1.74878	0.466164	-3.75142	0.000175836	0.00354778	114557	Wif1
750	ENSRNOG00000015529	452.426	1.3571	0.361981	3.7491	0.000177468	0.00357188	297594	Cdca3
751	ENSRNOG00000004834	263.117	-1.56692	0.418034	-3.74831	0.00017803	0.00357841	360661	Llgl2
752	ENSRNOG00000010031	614.786	-1.66392	0.44414	-3.74639	0.000179394	0.00358501	29169	Vtn
753	ENSRNOG00000021156	1899.82	-1.22842	0.327868	-3.7467	0.000179174	0.00358501	89811	Vegfb
754	ENSRNOG00000027859	135.693	1.649	0.440073	3.7471	0.00017889	0.00358501	309724	Tmem26
755	ENSRNOG00000043128	1301.26	0.816907	0.218059	3.74626	0.000179488	0.00358501	100359678	Armcx4
756	ENSRNOG00000018615	189.748	1.29242	0.345024	3.74588	0.000179762	0.00358598	681185	Cenph
757	ENSRNOG00000022289	1022.49	-0.399922	0.106839	-3.74322	0.000181679	0.00361513	282827	Aip
758	ENSRNOG00000025991	997.62	-1.42688	0.38129	-3.74225	0.000182379	0.00362453	500006	Pex1
759	ENSRNOG00000009686	3259.8	-1.95278	0.522067	-3.74048	0.000183666	0.00364324	29171	Aqp7
760	ENSRNOG00000025669	599.681	0.802156	0.214461	3.74033	0.000183779	0.00364324	303670	Tmem104
761	ENSRNOG00000016477	684.293	0.66663	0.178575	3.73305	0.000189172	0.00374547	690366	Vangl1
762	ENSRNOG00000043426	174.501	-1.60106	0.428982	-3.73222	0.000189797	0.00375317	541589	Kyat3
763	ENSRNOG00000008218	761.451	-1.36169	0.364967	-3.73101	0.000190716	0.00376664	436582	Atp6v0e2
764	ENSRNOG00000033697	430.129	-0.847362	0.227167	-3.73014	0.000191376	0.00377497	114555	Casp4
765	ENSRNOG00000006143	1151.45	-0.441282	0.118327	-3.72933	0.000191987	0.00378234	361014	Ngly1
766	ENSRNOG00000004810	494.511	-1.04509	0.280522	-3.7255	0.000194927	0.00383075	24654	Plcb1
767	ENSRNOG00000015986	642.022	0.909651	0.244353	3.72268	0.000197116	0.00386897	312846	Rassf8
768	ENSRNOG00000006970	6.35122	2.08547	0.560466	3.72096	0.000198464	0.00389063	114524	Ntn3
769	ENSRNOG00000014050	415.437	-0.764215	0.205428	-3.72011	0.000199136	0.00389899	311865	Ptges2
770	ENSRNOG00000057628	887.111	-0.98149	0.263964	-3.71827	0.000200592	0.00392013	170551	Slc5a6
771	ENSRNOG00000045595	134.127	1.19282	0.320876	3.71738	0.000201299	0.00392682	353218	Tnfsf9
772	ENSRNOG00000011332	347.804	1.10721	0.298012	3.71531	0.000202954	0.00395424	298534	Clspn
773	ENSRNOG00000060100	401.163	1.3828	0.372294	3.71426	0.000203802	0.00396589	311327	Knl1
774	ENSRNOG00000024967	1599.98	-0.84306	0.227006	-3.71383	0.000204147	0.00396775	362897	Uqcrb
775	ENSRNOG00000022356	603.643	-0.999828	0.269267	-3.71314	0.0002047	0.00397364	310244	Zc2hc1a
776	ENSRNOG00000022533	386.736	1.01611	0.273756	3.71172	0.000205855	0.00399118	288515	Micall2
777	ENSRNOG00000017072	255.19	-2.0107	0.541861	-3.71073	0.000206664	0.00400197	316578	Slc16a14
778	ENSRNOG00000010881	1371.92	0.65907	0.177641	3.71013	0.00020715	0.00400649	171086	Trak2
779	ENSRNOG00000020202	825.997	-1.75426	0.473059	-3.70834	0.000208626	0.00403014	246307	Asrgl1
780	ENSRNOG00000018434	15263.3	1.01319	0.273256	3.70785	0.000209023	0.00403289	100363145	Stab1
781	ENSRNOG00000000438	594.154	-0.63927	0.17261	-3.70354	0.00021261	0.00408226	407784	Rnf5
782	ENSRNOG00000005660	74.5281	-2.06757	0.558224	-3.70383	0.000212369	0.00408226	500638	Fam110c
783	ENSRNOG00000016936	4141.9	-0.357818	0.0966037	-3.70398	0.000212246	0.00408226	100125370	Nadk
784	ENSRNOG00000019482	639.737	-1.49241	0.402908	-3.70411	0.000212132	0.00408226	50664	Gnao1
785	ENSRNOG00000012549	2081.58	-1.23674	0.334198	-3.70061	0.00021508	0.00412071	292155	Hs2st1
786	ENSRNOG00000012709	309.071	1.14817	0.31027	3.70055	0.000215131	0.00412071	690038	Bag2
787	ENSRNOG00000001205	2077.49	-1.80802	0.488688	-3.69973	0.000215826	0.00412904	294324	Agpat3
788	ENSRNOG00000014633	1623.52	-0.533169	0.144166	-3.69831	0.000217039	0.00414226	300052	Vps28
789	ENSRNOG00000018225	2445.07	-0.856098	0.231465	-3.69861	0.000216787	0.00414226	362246	Tp53inp2
790	ENSRNOG00000008586	1445.45	1.59122	0.430331	3.69766	0.000217593	0.00414287	299699	Aldh1l2
791	ENSRNOG00000028014	485.015	-0.614719	0.166237	-3.69785	0.000217433	0.00414287	288256	Cryzl1
792	ENSRNOG00000002353	1260.16	0.714503	0.19334	3.69557	0.000219397	0.00416364	289350	Rab3gap2
793	ENSRNOG00000014320	54.6795	2.02284	0.547426	3.69518	0.000219732	0.00416364	29200	Inhba
794	ENSRNOG00000046261	874.849	-1.64485	0.445101	-3.69546	0.000219488	0.00416364	25732	Acp5
795	ENSRNOG00000001991	2928.97	-0.603341	0.16338	-3.69286	0.000221748	0.00419683	192241	Atp5po
796	ENSRNOG00000060753	11454.9	-0.632223	0.171218	-3.69251	0.000222048	0.0041975	29579	Esyt1
797	ENSRNOG00000005512	2953.36	-1.24389	0.336993	-3.69116	0.000223234	0.00421094	681024	Ndufa4
798	ENSRNOG00000053370	599.791	0.567575	0.153822	3.68983	0.000224407	0.00422699	307236	Adnp2
799	ENSRNOG00000019014	654.817	1.20652	0.327017	3.68947	0.000224725	0.00422797	29633	Ndst1
800	ENSRNOG00000060262	756.36	-1.13992	0.309051	-3.68847	0.00022561	0.0042396	29562	Prps1
801	ENSRNOG00000054479	603.933	0.57199	0.155152	3.68664	0.000227234	0.00426507	363059	Zw10
802	ENSRNOG00000004657	2104.09	0.719604	0.195267	3.68523	0.000228496	0.00428369	58817	Sec23a
803	ENSRNOG00000005450	264.72	1.05539	0.286454	3.68433	0.000229304	0.00428872	501688	Lsm11
804	ENSRNOG00000048682	1813.34	-0.572407	0.155352	-3.68457	0.000229088	0.00428872	257644	Zwint
805	ENSRNOG00000025895	4728.45	-1.62096	0.439999	-3.68402	0.000229586	0.00428894	316384	Cavin2
806	ENSRNOG00000012427	22.4674	-1.58795	0.431144	-3.68312	0.000230397	0.00429902	361954	Veph1
807	ENSRNOG00000017849	656.003	0.444175	0.12062	3.68244	0.000231014	0.00430548	117026	Apbb3
808	ENSRNOG00000013515	213.227	-1.81353	0.492571	-3.68176	0.000231629	0.00431045	116680	Ptpru
809	ENSRNOG00000007316	2081.93	-0.657994	0.178767	-3.68074	0.000232558	0.004314	94173	Idh3b
810	ENSRNOG00000042821	7199.8	-1.12485	0.305592	-3.68088	0.000232427	0.004314	25407	Cd59
811	ENSRNOG00000015679	364.049	0.788738	0.214384	3.67908	0.000234074	0.00433706	361364	Dok4
812	ENSRNOG00000000111	255.013	-0.564243	0.153499	-3.67586	0.000237048	0.00438194	290925	Coprs
813	ENSRNOG00000056637	2003.45	-0.581809	0.158402	-3.673	0.000239721	0.00441926	361796	Abhd16a
814	ENSRNOG00000061928	2126.15	1.09394	0.297848	3.67281	0.000239902	0.00441926	25484	Myo1e
815	ENSRNOG00000004328	3992.01	-1.58742	0.432429	-3.67093	0.000241673	0.00444202	314979	Deptor
816	ENSRNOG00000022598	790.075	1.10558	0.301175	3.6709	0.000241697	0.00444202	316219	Trerf1
817	ENSRNOG00000008063	1472.16	-0.968394	0.263827	-3.67057	0.000242014	0.0044427	63938	Hibadh
818	ENSRNOG00000028368	43.0557	1.7108	0.466216	3.66956	0.000242973	0.00445515	360843	Etnk2
819	ENSRNOG00000005678	10009.3	0.705167	0.192308	3.66686	0.000245543	0.00449683	298941	Lamb1
820	ENSRNOG00000011258	18.8149	-2.04604	0.558051	-3.6664	0.000245989	0.00449683	64459	Masp2
821	ENSRNOG00000018505	866.594	-1.79225	0.488844	-3.66629	0.000246095	0.00449683	291541	Cidea
822	ENSRNOG00000007765	620.468	-2.06038	0.562405	-3.66351	0.000248783	0.0045355	295691	Frzb
823	ENSRNOG00000032134	3720.49	-0.604602	0.165101	-3.66202	0.000250231	0.00455668	301011	Uqcrc1
824	ENSRNOG00000013917	2550.42	1.53775	0.419991	3.66138	0.000250863	0.00455954	310448	Igsf10
825	ENSRNOG00000019943	1913.5	-0.719366	0.196564	-3.65971	0.000252502	0.00457793	307811	Slc7a6
826	ENSRNOG00000031060	132.573	-0.947814	0.25899	-3.65966	0.000252551	0.00457793	498826	LOC498826
827	ENSRNOG00000015859	54.3154	1.99588	0.545433	3.65925	0.000252956	0.00458002	290551	Chdh
828	ENSRNOG00000002159	1338.46	-1.46851	0.401357	-3.65887	0.00025333	0.00458158	305166	Gpat3
829	ENSRNOG00000003849	391.742	-0.449254	0.122844	-3.65711	0.000255077	0.00460792	59074	Stx8
830	ENSRNOG00000012084	3840.09	0.495223	0.135437	3.65647	0.00025571	0.00461411	170751	Xpnpep1
831	ENSRNOG00000060054	175.704	-1.4771	0.404503	-3.65164	0.000260569	0.00469645	81820	Doc2b
832	ENSRNOG00000006858	588.242	-1.14907	0.314806	-3.65008	0.000262161	0.00471979	502782	Pyurf
833	ENSRNOG00000002944	443.507	-0.577837	0.158354	-3.64903	0.000263237	0.00473379	303180	RGD1304587
834	ENSRNOG00000001404	674.563	-1.16015	0.318121	-3.64687	0.00026545	0.00473737	304375	Agfg2
835	ENSRNOG00000005719	1026.09	-0.731852	0.20062	-3.64795	0.000264338	0.00473737	296049	Emc4
836	ENSRNOG00000005984	340.606	1.05838	0.290193	3.64716	0.00026515	0.00473737	312777	Etv6
837	ENSRNOG00000012331	590.494	0.574954	0.157596	3.64828	0.000264006	0.00473737	64044	Casp8
838	ENSRNOG00000015086	15588.5	-2.02982	0.556474	-3.64764	0.000264656	0.00473737	25629	Plin1
839	ENSRNOG00000017765	2942.39	-1.84787	0.506539	-3.64802	0.00026427	0.00473737	307098	Net1
840	ENSRNOG00000019447	30.0626	-1.81087	0.496884	-3.64445	0.000267969	0.00477026	60417	Ecel1
841	ENSRNOG00000012878	51.6528	-1.78038	0.488626	-3.64364	0.000268811	0.0047799	24218	Atp7b
842	ENSRNOG00000022953	108.587	0.832205	0.228469	3.64253	0.000269968	0.00479511	298442	Ccdc163
843	ENSRNOG00000005686	2682.57	-0.683377	0.187626	-3.64224	0.000270277	0.00479523	362404	Suclg2
844	ENSRNOG00000017226	426.046	-1.78662	0.490729	-3.64074	0.000271855	0.00481784	25139	Slc2a4
845	ENSRNOG00000049695	20.8113	1.84389	0.506513	3.64037	0.000272245	0.00481937	287408	Myh1
846	ENSRNOG00000049695	20.8113	1.84389	0.506513	3.64037	0.000272245	0.00481937	360543	Myh4
847	ENSRNOG00000049695	20.8113	1.84389	0.506513	3.64037	0.000272245	0.00481937	691644	Myh2
848	ENSRNOG00000013331	4993.31	-0.803337	0.220719	-3.63964	0.000273025	0.00482779	157074	Sdha
849	ENSRNOG00000001158	2829.93	-1.35572	0.372664	-3.63791	0.000274858	0.00485481	85264	Abcg1
850	ENSRNOG00000021763	151.4	-1.96658	0.54064	-3.6375	0.000275294	0.00485711	294075	Ffar4
851	ENSRNOG00000011748	12.1052	1.72341	0.473867	3.63691	0.000275928	0.00486288	295211	S100a5
852	ENSRNOG00000001494	2006.58	-0.331862	0.0913	-3.63485	0.000278143	0.00489106	140673	Napa
853	ENSRNOG00000017120	739.406	1.58836	0.436977	3.63488	0.000278107	0.00489106	293050	Abhd2
854	ENSRNOG00000031033	78524.3	-0.881953	0.242674	-3.63432	0.000278717	0.00489574	26194	ND2
855	ENSRNOG00000015519	364.796	-2.0466	0.563228	-3.63369	0.000279392	0.00490217	113902	Ces1d
856	ENSRNOG00000015519	364.796	-2.0466	0.563228	-3.63369	0.000279392	0.00490217	291863	LOC291863
857	ENSRNOG00000000138	27.9562	1.88427	0.518774	3.63215	0.000281067	0.00492612	298732	Glis1
858	ENSRNOG00000011863	133.533	0.776858	0.214034	3.6296	0.000283856	0.00496404	307639	Gins3
859	ENSRNOG00000016038	351.268	-0.55279	0.152297	-3.62969	0.000283759	0.00496404	25332	Mgmt
860	ENSRNOG00000016612	82.3335	1.27372	0.351117	3.62763	0.000286037	0.0049857	291597	Trim36
861	ENSRNOG00000017672	1975.68	-1.68765	0.465198	-3.62782	0.000285822	0.0049857	191574	Akr1c14
862	ENSRNOG00000039544	469.975	0.757543	0.208817	3.62779	0.000285855	0.0049857	116695	Kcnd1
863	ENSRNOG00000019680	882.655	-1.78108	0.491123	-3.62655	0.000287236	0.00500112	24566	Mst1
864	ENSRNOG00000000040	290.309	0.985153	0.271719	3.62564	0.000288249	0.00500619	305101	RGD1304622
865	ENSRNOG00000019249	61.2388	-1.79495	0.495056	-3.62575	0.000288125	0.00500619	308777	Ap3b2
866	ENSRNOG00000050347	208.898	0.91875	0.253704	3.62134	0.00029308	0.00506951	103693432	Ptges3l
867	ENSRNOG00000008214	717.153	-0.730454	0.201782	-3.62001	0.000294586	0.00508588	300849	Fbxo9
868	ENSRNOG00000019342	1042.65	-1.91797	0.529833	-3.61994	0.000294667	0.00508588	83783	Sult1a1
869	ENSRNOG00000007866	82.8096	1.97194	0.545065	3.6178	0.000297115	0.00510182	689790	Clec2dl1
870	ENSRNOG00000026048	2577.41	0.585007	0.161699	3.61787	0.000297035	0.00510182	309451	Gbf1
871	ENSRNOG00000028711	2309.38	-1.32774	0.367009	-3.61773	0.000297197	0.00510182	84497	Dgat1
872	ENSRNOG00000003234	2355.77	0.567491	0.156878	3.61741	0.000297562	0.00510257	302938	Mgrn1
873	ENSRNOG00000008622	108.453	1.36223	0.376644	3.61676	0.000298318	0.00511002	500131	Creb5
874	ENSRNOG00000018552	315.562	-0.743973	0.205748	-3.61595	0.000299252	0.0051205	301067	Slc25a38
875	ENSRNOG00000018239	732.04	-1.07652	0.297837	-3.61446	0.000300974	0.00514442	266686	Dhrs4
876	ENSRNOG00000002256	2117.59	-2.03172	0.562488	-3.61203	0.000303815	0.0051874	305235	Art3
877	ENSRNOG00000023657	123.425	-1.85017	0.51237	-3.61101	0.000305006	0.00520214	502784	Gprin3
878	ENSRNOG00000011684	789.595	-1.24948	0.346053	-3.61065	0.000305433	0.00520383	361215	Auh
879	ENSRNOG00000001074	167.032	0.732763	0.203046	3.60885	0.000307557	0.0052288	288654	Mphosph9
880	ENSRNOG00000015518	7584	-1.89435	0.525638	-3.6039	0.000313472	0.00531798	25703	Rbp4
881	ENSRNOG00000009722	3074.49	0.90281	0.250608	3.60248	0.000315195	0.00534149	303241	Chd3
882	ENSRNOG00000009078	1218.3	-0.699793	0.194315	-3.60134	0.000316581	0.00535926	56281	Mrpl37
883	ENSRNOG00000013553	458.687	-0.845595	0.234822	-3.601	0.000316998	0.00536061	499191	Ngrn
884	ENSRNOG00000005659	520.713	1.38228	0.383919	3.60045	0.000317671	0.00536627	114592	Aurkb
885	ENSRNOG00000007984	295.053	0.943171	0.262082	3.59876	0.000319732	0.00539535	501584	Amer1
886	ENSRNOG00000000657	3087.6	-0.682489	0.18968	-3.59812	0.000320532	0.0054031	360850	Nek7
887	ENSRNOG00000013889	1691.38	0.731484	0.203342	3.59731	0.000321523	0.00541407	300888	Tmed3
888	ENSRNOG00000013358	38.1308	-1.57161	0.43708	-3.5957	0.000323516	0.0054361	286758	Aqp11
889	ENSRNOG00000012436	49.0054	-1.994	0.554665	-3.59496	0.000324437	0.00544581	24172	Adh1
890	ENSRNOG00000012436	49.0054	-1.994	0.554665	-3.59496	0.000324437	0.00544581	310903	Adh6
891	ENSRNOG00000014257	34.4125	-1.94355	0.540735	-3.59428	0.000325284	0.00545427	291955	Ces4a
892	ENSRNOG00000047287	1519.44	0.547471	0.152353	3.59344	0.000326343	0.00546625	64709	Nucks1
893	ENSRNOG00000004290	2922.76	0.80541	0.224231	3.59187	0.000328311	0.00549342	498416	Grb10
894	ENSRNOG00000008839	2312.05	-1.41135	0.393045	-3.59082	0.00032964	0.00550984	25664	Pparg
895	ENSRNOG00000018570	92.4748	1.98215	0.552248	3.58924	0.000331646	0.00553755	294806	C1qtnf3
896	ENSRNOG00000019883	545.354	0.55235	0.153946	3.58794	0.000333307	0.00555943	292756	Pak4
897	ENSRNOG00000010076	186.295	1.3605	0.379301	3.58685	0.000334693	0.00557669	304822	Pkp1
898	ENSRNOG00000003150	1138.42	-0.641651	0.178926	-3.58613	0.000335625	0.00558299	100359982	Mpc2
899	ENSRNOG00000034191	418.98	-1.70714	0.476055	-3.58601	0.000335774	0.00558299	25256	Fmo1
900	ENSRNOG00000003687	1178.63	-1.41247	0.394011	-3.58485	0.000337272	0.00560202	84583	Rgs2
901	ENSRNOG00000008425	4017.14	0.832352	0.232308	3.58297	0.000339706	0.00562482	685707	Nav1
902	ENSRNOG00000011568	9.02554	-1.99166	0.555864	-3.583	0.000339672	0.00562482	498997	Rspo3
903	ENSRNOG00000046424	3266.64	-0.811483	0.226458	-3.58337	0.000339183	0.00562482	64476	Mfn2
904	ENSRNOG00000012051	484.208	1.18086	0.329787	3.58066	0.000342727	0.00566892	680089	Ncaph
905	ENSRNOG00000009928	686.897	-1.44275	0.40302	-3.57986	0.000343781	0.0056752	29711	Bckdhb
906	ENSRNOG00000030644	72768.8	-0.821507	0.2295	-3.57956	0.000344179	0.0056752	26193	ND1
907	ENSRNOG00000053895	693.262	0.878697	0.24546	3.5798	0.000343855	0.0056752	291958	B3gnt9
908	ENSRNOG00000046171	772.106	-1.68594	0.471194	-3.57802	0.000346209	0.00570276	171078	Mlxipl
909	ENSRNOG00000050052	688.917	-0.409195	0.114429	-3.57598	0.00034892	0.00574146	304330	Cox19
910	ENSRNOG00000013165	721.134	-0.402176	0.112493	-3.57512	0.000350072	0.0057485	54400	Bet1l
911	ENSRNOG00000014254	2835.65	0.687174	0.1922	3.57531	0.000349813	0.0057485	25757	Cpt1a
912	ENSRNOG00000003291	1582.8	1.20292	0.336542	3.57436	0.000351084	0.00575916	289185	Creg1
913	ENSRNOG00000016408	1251.22	1.23414	0.345338	3.57371	0.000351952	0.00576744	310695	Kirrel1
914	ENSRNOG00000007755	246.997	-1.38766	0.388367	-3.57306	0.000352837	0.00577598	313130	Pm20d2
915	ENSRNOG00000005126	1058.69	0.657108	0.183935	3.5725	0.000353595	0.00577715	298906	Slc66a3
916	ENSRNOG00000016883	335.239	1.18587	0.331948	3.57247	0.000353636	0.00577715	309390	Entpd7
917	ENSRNOG00000017093	1063.7	-0.948395	0.265548	-3.57147	0.000354989	0.0057933	361238	Pxdc1
918	ENSRNOG00000005158	41.1529	1.89653	0.531355	3.56922	0.00035804	0.00583708	311387	Slc24a5
919	ENSRNOG00000048449	277.227	1.45932	0.408912	3.56879	0.00035864	0.00584086	29302	Itgb3
920	ENSRNOG00000011697	194.289	1.1107	0.311278	3.56818	0.000359465	0.0058483	291940	Zfp827
921	ENSRNOG00000008400	1090.62	0.651264	0.182566	3.56727	0.000360722	0.00584997	315713	Pml
922	ENSRNOG00000015465	132.232	1.30823	0.366755	3.56704	0.000361041	0.00584997	308064	Cep72
923	ENSRNOG00000037514	250.481	1.07913	0.302496	3.56741	0.00036053	0.00584997	311266	Qser1
924	ENSRNOG00000046191	103.844	0.980341	0.275132	3.56317	0.000366406	0.00592481	682147	Cgas
925	ENSRNOG00000009523	475.311	-0.898093	0.252119	-3.56217	0.000367798	0.00594126	308003	Rab11fip2
926	ENSRNOG00000010457	2647.49	1.17059	0.328649	3.56182	0.000368288	0.00594313	503052	Vash1
927	ENSRNOG00000028430	161.751	-0.710889	0.199796	-3.55807	0.000373589	0.00601645	257650	LOC257650
928	ENSRNOG00000014461	1400.66	0.941974	0.264945	3.55536	0.000377466	0.00607272	292073	Galns
929	ENSRNOG00000014075	166.696	-1.57926	0.444286	-3.55459	0.000378571	0.00608434	306198	Clybl
930	ENSRNOG00000055382	42.7682	-1.9681	0.553757	-3.55408	0.000379307	0.00609001	84390	Hcn1
931	ENSRNOG00000002538	321.653	-1.00061	0.2818	-3.55079	0.000384076	0.00616034	304733	Epb41l5
932	ENSRNOG00000013469	7752.76	0.676606	0.190648	3.54898	0.000386721	0.00619651	100362805	Txndc5
933	ENSRNOG00000002381	28.9986	-1.97785	0.557521	-3.54758	0.000388795	0.00622346	25667	Bmp3
934	ENSRNOG00000045844	1425.84	-0.409994	0.115654	-3.54502	0.000392582	0.00627776	497198	Impact
935	ENSRNOG00000003208	168.592	1.25491	0.354023	3.54471	0.000393044	0.00627828	317252	Ercc6l
936	ENSRNOG00000014187	195.188	1.16892	0.329811	3.5442	0.000393801	0.00627828	25718	Igf1r
937	ENSRNOG00000016913	222.916	0.761819	0.215137	3.54108	0.000398488	0.00634589	301516	Stk36
938	ENSRNOG00000028319	127.805	0.896421	0.253181	3.54063	0.000399169	0.00634589	362061	Cryz
939	ENSRNOG00000047782	58.2274	-1.91484	0.540862	-3.54036	0.000399586	0.00634589	100911562	LOC100911562
940	ENSRNOG00000011861	17.4873	-1.88351	0.532072	-3.53996	0.000400195	0.00634834	29416	Aadat
941	ENSRNOG00000013545	1872.47	-0.619346	0.174984	-3.53944	0.000400971	0.00635253	690966	Polr2e
942	ENSRNOG00000015578	29.8434	-1.65476	0.467544	-3.53925	0.000401259	0.00635253	303247	Tnk1
943	ENSRNOG00000007646	627.795	0.591678	0.167221	3.53829	0.000402727	0.00636943	246212	Sipa1l1
944	ENSRNOG00000022432	40.6765	1.75535	0.496224	3.53742	0.000404063	0.0063842	306349	Tmem59l
945	ENSRNOG00000021250	25.4534	1.56581	0.442751	3.53656	0.00040538	0.00639376	362218	Rnf24
946	ENSRNOG00000058271	935.292	-1.64108	0.46404	-3.5365	0.000405474	0.00639376	362866	Chpt1
947	ENSRNOG00000013604	4190.48	-0.861173	0.243551	-3.53591	0.000406381	0.00639414	29328	Gpx4
948	ENSRNOG00000029855	898.998	-0.55229	0.156204	-3.53569	0.000406706	0.00639414	681352	Letmd1
949	ENSRNOG00000036692	386.066	1.75967	0.497682	3.53574	0.000406642	0.00639414	24953	Gcgr
950	ENSRNOG00000001830	233.649	1.45205	0.410986	3.5331	0.000410723	0.00643983	362464	Arntl2
951	ENSRNOG00000057451	6599.08	1.1879	0.336227	3.53303	0.000410829	0.00643983	315346	Itga5
952	ENSRNOG00000031979	161442	-0.712961	0.20188	-3.53161	0.000413032	0.00646799	26197	ATP6
953	ENSRNOG00000008001	187.65	-1.86595	0.528433	-3.5311	0.000413832	0.00647413	81755	Rab3b
954	ENSRNOG00000028677	811.419	0.790648	0.223981	3.52997	0.000415607	0.00649549	361346	LOC361346
955	ENSRNOG00000042975	240.566	1.61406	0.457332	3.5293	0.000416658	0.00650551	680866	Tmem45al
956	ENSRNOG00000042975	240.566	1.61406	0.457332	3.5293	0.000416658	0.00650551	100911041	Tmem45a
957	ENSRNOG00000006224	96.4715	-1.70516	0.483247	-3.52855	0.000417846	0.00651127	315833	Klhl31
958	ENSRNOG00000026821	478.862	0.87312	0.247429	3.52877	0.000417488	0.00651127	500943	Arhgap42
959	ENSRNOG00000010063	65.1884	1.6053	0.455189	3.52666	0.000420839	0.00655147	29595	Htr2a
960	ENSRNOG00000016479	64.3993	1.66779	0.473097	3.52526	0.000423069	0.00657974	307796	Plekhg4
961	ENSRNOG00000003924	693.695	0.690178	0.195848	3.52405	0.000425005	0.00659328	305419	Pi4k2b
962	ENSRNOG00000015655	5609.27	0.991842	0.281422	3.52439	0.000424458	0.00659328	29602	Ptgfrn
963	ENSRNOG00000060241	340.691	1.69585	0.481237	3.52394	0.000425186	0.00659328	497796	LOC497796
964	ENSRNOG00000001453	3345.29	0.432816	0.122838	3.52346	0.000425945	0.00659862	368002	Baz1b
965	ENSRNOG00000003869	7181.38	-1.80968	0.5137	-3.52284	0.00042695	0.0066033	25352	Sod3
966	ENSRNOG00000005905	686.063	1.32527	0.376202	3.52276	0.000427079	0.0066033	24626	Pde4b
967	ENSRNOG00000001170	3602.5	-0.621774	0.176686	-3.51909	0.000433031	0.00668881	25282	Cox6a1
968	ENSRNOG00000010891	540.435	0.556758	0.158384	3.51524	0.000439362	0.00677343	266808	Lrrcc1
969	ENSRNOG00000010438	284.805	-1.0073	0.286576	-3.51494	0.000439846	0.00677431	25756	Cpt1b
970	ENSRNOG00000014013	5261.83	0.770499	0.21926	3.51409	0.000441266	0.00678959	301363	Map4k4
971	ENSRNOG00000005174	38.5602	1.1886	0.338315	3.51329	0.000442594	0.00680343	691678	Tmem121
972	ENSRNOG00000018117	2786.66	-0.709401	0.202006	-3.51178	0.000445112	0.00683553	293655	Ndufv1
973	ENSRNOG00000021560	618.245	1.33684	0.380738	3.51118	0.000446119	0.00684437	296409	Cass4
974	ENSRNOG00000001003	784.055	-0.56565	0.161157	-3.50992	0.000448244	0.00685982	363858	Trappc5
975	ENSRNOG00000004089	6272.48	-1.87103	0.53316	-3.50932	0.000449248	0.00685982	84050	Enpp2
976	ENSRNOG00000024799	6978.16	1.1729	0.334226	3.5093	0.000449286	0.00685982	84398	Cd93
977	ENSRNOG00000039091	2478.32	-1.0469	0.298289	-3.50968	0.000448647	0.00685982	314075	Pnpla8
978	ENSRNOG00000055721	613.612	1.52632	0.434889	3.50967	0.000448664	0.00685982	315911	Rnf128
979	ENSRNOG00000006593	1217.63	-0.72949	0.207919	-3.50852	0.000450602	0.0068733	79563	Grpel1
980	ENSRNOG00000001232	288.539	-1.21442	0.346235	-3.50749	0.000452348	0.00689332	29723	Slc19a1
981	ENSRNOG00000024012	177.001	-0.898536	0.256246	-3.50653	0.00045399	0.0069117	680424	Pex10
982	ENSRNOG00000005115	284.633	1.17551	0.335332	3.50553	0.000455705	0.00693117	304648	Asf1b
983	ENSRNOG00000009227	2415.21	1.30273	0.371876	3.50314	0.000459814	0.00698697	83518	Aplnr
984	ENSRNOG00000018962	126.455	-1.51728	0.433336	-3.5014	0.000462818	0.0070259	29201	Ctf1
985	ENSRNOG00000052023	17.8394	1.72259	0.492064	3.50074	0.00046396	0.00703345	102547241	LOC102547241
986	ENSRNOG00000062101	1631.25	-1.22136	0.3489	-3.50061	0.000464201	0.00703345	24310	Ace
987	ENSRNOG00000021245	1042.57	-1.00713	0.287776	-3.49971	0.00046577	0.00705049	311428	RGD1311739
988	ENSRNOG00000005278	60.63	-1.89437	0.541495	-3.4984	0.000468054	0.00707157	366894	Trhde
989	ENSRNOG00000022499	168.933	1.53165	0.437801	3.49851	0.00046787	0.00707157	363174	Sgo1
990	ENSRNOG00000024923	20824.1	-1.96934	0.563237	-3.49646	0.00047147	0.00711642	94270	Nnat
991	ENSRNOG00000047023	385.562	-1.88203	0.538796	-3.49302	0.000477588	0.00720191	64392	Aldh1l1
992	ENSRNOG00000002721	1355.34	-0.97267	0.278634	-3.49085	0.000481479	0.00725371	288088	Ndufb4
993	ENSRNOG00000009217	909.081	-0.476484	0.136523	-3.49015	0.000482746	0.00726294	192351	Fbxo6
994	ENSRNOG00000030238	70.2351	1.44167	0.413084	3.49001	0.000483007	0.00726294	260327	Fndc5
995	ENSRNOG00000018289	2614.83	-0.71826	0.205882	-3.48869	0.000485393	0.00729191	117287	Park7
996	ENSRNOG00000016648	6.79584	-1.95463	0.560368	-3.48812	0.000486436	0.00730067	60671	Gulo
997	ENSRNOG00000009556	83.4263	1.41053	0.404468	3.48737	0.0004878	0.00731424	192648	Prokr1
998	ENSRNOG00000014471	144.407	-1.89298	0.542905	-3.48676	0.000488907	0.00732392	292325	B3gnt6
999	ENSRNOG00000015902	599.415	-1.87815	0.538748	-3.48614	0.000490046	0.00733407	293566	Cpxm2
1000	ENSRNOG00000007927	63.2825	-1.72723	0.495531	-3.48562	0.000490996	0.00734136	366792	Mettl7b
1001	ENSRNOG00000011250	346.281	-1.7171	0.492681	-3.48521	0.000491756	0.00734581	368066	Inmt
1002	ENSRNOG00000002345	414.001	-1.41761	0.406785	-3.48491	0.000492301	0.00734703	100361238	Rasgef1b
1003	ENSRNOG00000008103	5985.97	-1.25881	0.361328	-3.48386	0.000494245	0.00736913	24551	Mdh1
1004	ENSRNOG00000014078	1888.01	-0.842226	0.241769	-3.4836	0.000494727	0.00736938	293991	Ndufb8
1005	ENSRNOG00000005857	90.1919	-1.39399	0.400242	-3.48287	0.000496077	0.00737853	305705	Lrrc3b
1006	ENSRNOG00000032261	453.388	-1.50182	0.431247	-3.48251	0.000496735	0.00737853	171522	Cyp2d4
1007	ENSRNOG00000040287	3421.82	-1.69579	0.486944	-3.48252	0.00049672	0.00737853	25426	Cyp1b1
1008	ENSRNOG00000025184	398.081	1.96146	0.563399	3.48148	0.000498656	0.00740015	315866	Prss35
1009	ENSRNOG00000023107	891.566	0.510149	0.146603	3.47981	0.000501777	0.00743257	498112	Yeats2
1010	ENSRNOG00000049054	4.12876	-1.9464	0.559301	-3.48005	0.00050132	0.00743257	64636	Ntsr2
1011	ENSRNOG00000013304	677.585	1.61924	0.465498	3.4785	0.000504224	0.00746186	29221	Arg1
1012	ENSRNOG00000006228	6081.69	0.611202	0.175788	3.47692	0.000507207	0.00749902	116598	Pdia4
1013	ENSRNOG00000012815	46.047	1.03214	0.296905	3.47631	0.000508359	0.00750905	140568	Chst10
1014	ENSRNOG00000004971	478.622	-1.01456	0.291932	-3.47531	0.000510257	0.00751863	302680	Txlng
1015	ENSRNOG00000011825	1155.9	-0.824128	0.237132	-3.4754	0.0005101	0.00751863	301427	Ndufb3
1016	ENSRNOG00000020193	338.178	1.4937	0.429814	3.47522	0.000510428	0.00751863	367218	Runx2
1017	ENSRNOG00000022730	156.073	1.4088	0.405453	3.47463	0.000511557	0.00752131	361783	Zfp57
1018	ENSRNOG00000033026	316.873	-1.65395	0.475993	-3.47473	0.00051136	0.00752131	316023	Dclk3
1019	ENSRNOG00000008986	411.488	1.37254	0.39523	3.47276	0.000515131	0.00756685	290396	Diaph3
1020	ENSRNOG00000011419	1884.79	-1.40574	0.404852	-3.47222	0.000516173	0.00757442	81708	Aldh6a1
1021	ENSRNOG00000058476	1844.42	0.530022	0.152656	3.472	0.0005166	0.00757442	313819	Mast2
1022	ENSRNOG00000046002	1686.06	-0.791491	0.228015	-3.47122	0.000518098	0.00758936	301124	Micos13
1023	ENSRNOG00000055567	1194.45	0.833097	0.240136	3.46927	0.000521881	0.00763774	499797	Fmnl2
1024	ENSRNOG00000055650	263.87	1.30026	0.374878	3.46849	0.000523395	0.00765284	117058	Pou2f2
1025	ENSRNOG00000027860	2070.8	-0.333071	0.0960576	-3.46741	0.000525495	0.00766805	360584	Ggnbp2
1026	ENSRNOG00000038883	6122.05	-0.659186	0.19012	-3.46721	0.000525884	0.00766805	294154	Ilrun
1027	ENSRNOG00000010882	1214.14	-0.544626	0.157154	-3.46556	0.000529124	0.00770822	361213	Sptlc1
1028	ENSRNOG00000009299	113.911	-1.9512	0.563098	-3.46512	0.000529994	0.00771382	24175	Adra2c
1029	ENSRNOG00000004412	146.801	0.827013	0.238794	3.46328	0.000533629	0.00773957	500870	Mtbp
1030	ENSRNOG00000012036	1354.11	-1.71757	0.49587	-3.46375	0.000532711	0.00773957	116548	Pcsk5
1031	ENSRNOG00000015622	469.455	-1.38704	0.400503	-3.46324	0.000533713	0.00773957	310363	Fbxo4
1032	ENSRNOG00000021611	1994.11	0.858937	0.247997	3.4635	0.000533205	0.00773957	29264	Clip2
1033	ENSRNOG00000017481	1806.81	-0.797684	0.230373	-3.46258	0.000535028	0.00774555	361071	Sucla2
1034	ENSRNOG00000029971	49052.7	-0.70189	0.202709	-3.46254	0.000535101	0.00774555	26202	ND5
1035	ENSRNOG00000004062	87.296	-1.95046	0.563455	-3.4616	0.000536982	0.0077657	24235	C4bpa
1036	ENSRNOG00000021137	438.757	0.8366	0.241782	3.46014	0.000539894	0.00778389	499129	Kctd15
1037	ENSRNOG00000022043	468.833	-0.686111	0.19828	-3.46032	0.000539544	0.00778389	363027	Yipf2
1038	ENSRNOG00000052775	612.869	-1.12007	0.323696	-3.46024	0.000539688	0.00778389	310362	RGD1305938
1039	ENSRNOG00000047446	37.743	1.60542	0.46436	3.45728	0.00054566	0.00785543	171356	Foxc2
1040	ENSRNOG00000017298	350.876	-0.471048	0.136339	-3.45498	0.000550324	0.0079154	361760	Cutc
1041	ENSRNOG00000019729	1913.03	-0.750447	0.217331	-3.45302	0.000554351	0.0079661	360498	Jmjd8
1042	ENSRNOG00000010389	2967.34	-1.76121	0.510257	-3.45161	0.000557245	0.00797332	171114	Ndrg2
1043	ENSRNOG00000010537	642.891	-0.585584	0.169658	-3.45156	0.000557364	0.00797332	363077	Dis3l
1044	ENSRNOG00000010967	894.773	-0.781022	0.226256	-3.45194	0.000556579	0.00797332	293886	Cdc37l1
1045	ENSRNOG00000016800	2951.4	-0.344622	0.0998334	-3.45197	0.000556509	0.00797332	361295	Ss18
1046	ENSRNOG00000029941	7855.3	-0.702771	0.203593	-3.45184	0.000556786	0.00797332	266668	Grina
1047	ENSRNOG00000047046	17988.3	-1.92778	0.558577	-3.45124	0.000558017	0.00797548	363331	Plin4
1048	ENSRNOG00000057761	671.782	0.668826	0.193828	3.45062	0.000559297	0.00798658	295324	Ttf2
1049	ENSRNOG00000003872	1068.9	1.47883	0.428783	3.44891	0.000562857	0.0080302	170840	Slc40a1
1050	ENSRNOG00000003872	1068.9	1.47883	0.428783	3.44891	0.000562857	0.0080302	108348131	NEWGENE_620180
1051	ENSRNOG00000025670	7.69496	-1.88909	0.547963	-3.44748	0.000565849	0.00806564	498356	Shisa3
1052	ENSRNOG00000016383	1239.18	-0.377668	0.109558	-3.44718	0.000566463	0.00806714	291339	Commd3
1053	ENSRNOG00000001082	196.458	-1.69183	0.490885	-3.44648	0.00056793	0.00807356	63886	Abcb9
1054	ENSRNOG00000010146	186.947	1.02255	0.296735	3.44602	0.000568904	0.00808017	308690	Ndn
1055	ENSRNOG00000019885	676.417	0.701883	0.203798	3.44402	0.000573134	0.00813297	245903	Magi3
1056	ENSRNOG00000003158	4.11064	-1.92306	0.558451	-3.44356	0.0005741	0.00813608	367766	RGD1562863
1057	ENSRNOG00000011467	1270.16	-1.31724	0.382536	-3.44343	0.000574378	0.00813608	311864	Uck1
1058	ENSRNOG00000008602	3625.09	-0.827275	0.240311	-3.44252	0.000576315	0.00815625	499991	Steap4
1059	ENSRNOG00000008452	4017.99	-0.69175	0.200976	-3.44196	0.000577526	0.00816611	499882	Eid1
1060	ENSRNOG00000033531	84.4119	1.65108	0.479766	3.44142	0.000578661	0.00817488	25399	Cacna2d1
1061	ENSRNOG00000006649	513.524	-1.47936	0.430004	-3.44033	0.000581008	0.00820073	24831	Thrb
1062	ENSRNOG00000018683	2053.99	0.508721	0.1479	3.43964	0.00058249	0.00821434	309081	Dock1
1063	ENSRNOG00000050509	566.987	1.56862	0.456143	3.43889	0.000584114	0.00822994	680609	Ebi3
1064	ENSRNOG00000019914	143.529	-1.85413	0.539651	-3.4358	0.000590807	0.00831042	293493	Tlcd3b
1065	ENSRNOG00000027847	303.11	1.03597	0.301525	3.43577	0.000590873	0.00831042	100363350	Nxpe2
1066	ENSRNOG00000006731	179.694	1.24155	0.361484	3.43459	0.000593449	0.00833928	295661	Spc25
1067	ENSRNOG00000020297	961.387	0.70161	0.204347	3.43343	0.000595991	0.00836759	499653	Gon4l
1068	ENSRNOG00000048114	242.16	-1.42266	0.414384	-3.43319	0.000596534	0.00836782	684538	Echdc3
1069	ENSRNOG00000015495	218.871	0.70776	0.206185	3.43265	0.000597723	0.00837709	306000	Slc25a37
1070	ENSRNOG00000003611	1648.68	-1.06024	0.309045	-3.43069	0.000602046	0.00843024	363448	Dynlt3
1071	ENSRNOG00000004686	2902.49	-0.486218	0.141763	-3.42979	0.000604048	0.00844194	287643	Spop
1072	ENSRNOG00000005861	1474.84	-0.971694	0.283362	-3.42916	0.000605443	0.00844194	25116	Hsd11b1
1073	ENSRNOG00000011245	2705.18	0.878606	0.256219	3.42912	0.00060554	0.00844194	293947	Arhgap18
1074	ENSRNOG00000023214	242.469	-1.23725	0.360726	-3.4299	0.000603803	0.00844194	501043	Il20rb
1075	ENSRNOG00000046254	3081.35	1.45358	0.423866	3.42934	0.000605052	0.00844194	316137	Adgre1
1076	ENSRNOG00000042503	1681.16	-0.665261	0.194129	-3.42691	0.000610489	0.00849602	81728	Ndufv2
1077	ENSRNOG00000015886	565.21	0.725883	0.211875	3.426	0.000612537	0.0085096	363216	Cnnm4
1078	ENSRNOG00000013598	307.453	1.33135	0.38864	3.42567	0.000613279	0.00851246	362510	Melk
1079	ENSRNOG00000002050	11879.8	-0.810301	0.236659	-3.42392	0.000617254	0.00855889	289560	Igfbp7
1080	ENSRNOG00000013794	590.784	1.12641	0.329003	3.42372	0.000617702	0.00855889	25056	Rbp1
1081	ENSRNOG00000039976	1036.07	1.56776	0.458	3.42306	0.00061921	0.00856386	301242	Ptk7
1082	ENSRNOG00000053450	8984.42	0.836417	0.24434	3.42317	0.000618959	0.00856386	369016	Myadm
1083	ENSRNOG00000013451	1276.53	0.356824	0.104328	3.42021	0.000625733	0.00864001	310159	Drosha
1084	ENSRNOG00000000913	1606.47	0.752394	0.220023	3.41961	0.000627109	0.00864398	24434	Gusb
1085	ENSRNOG00000019246	2431.67	-0.442265	0.12933	-3.41966	0.000627005	0.00864398	29614	Psme2
1086	ENSRNOG00000047246	2131.85	0.381827	0.111668	3.4193	0.000627819	0.00864625	364996	Chtf8
1087	ENSRNOG00000051461	561.79	0.578774	0.169309	3.41845	0.00062979	0.00866588	361409	Rfwd3
1088	ENSRNOG00000021144	2557.32	-0.55633	0.162839	-3.41643	0.000634474	0.00871523	25301	Cebpg
1089	ENSRNOG00000010999	393.404	0.770469	0.225648	3.41447	0.000639058	0.00875548	363018	Cep295
1090	ENSRNOG00000049498	948.055	-0.822393	0.240872	-3.41423	0.000639623	0.00875566	116632	Nat2
1091	ENSRNOG00000012164	154.183	0.94043	0.275486	3.41371	0.000640858	0.00876502	300443	Plppr2
1092	ENSRNOG00000011142	2933.78	-0.876022	0.256709	-3.4125	0.00064369	0.00879617	80773	Cyb5b
1093	ENSRNOG00000003348	1653.85	-1.69793	0.498002	-3.40948	0.000650867	0.00887147	64455	Rasd1
1094	ENSRNOG00000013232	38.3518	1.20603	0.353777	3.40901	0.000651993	0.00887147	362125	Nr6a1
1095	ENSRNOG00000014819	29.9032	-1.53804	0.451102	-3.40952	0.000650766	0.00887147	29430	Hap1
1096	ENSRNOG00000001596	4601.32	-0.823457	0.241668	-3.40739	0.00065587	0.00891657	114630	Atp5mc3
1097	ENSRNOG00000024429	103.8	1.41189	0.414396	3.40711	0.000656547	0.00891815	308692	Peg12
1098	ENSRNOG00000014963	3155.65	-0.926163	0.271905	-3.4062	0.000658749	0.00892912	260326	Adgrg1
1099	ENSRNOG00000024539	979.386	-0.721328	0.211777	-3.40607	0.000659042	0.00892912	297990	Ndufb6
1100	ENSRNOG00000029939	687.568	-0.654101	0.192016	-3.40648	0.000658053	0.00892912	364837	Gypc
1101	ENSRNOG00000015406	806.595	-1.32172	0.388145	-3.40523	0.000661082	0.00894912	679990	Pgm5
1102	ENSRNOG00000055756	4112.52	-0.895868	0.263139	-3.40455	0.00066274	0.00896393	293852	Bcap31
1103	ENSRNOG00000000436	186.685	-0.913841	0.268493	-3.40359	0.000665065	0.00898199	406166	Egfl8
1104	ENSRNOG00000014610	6557.06	1.12934	0.331814	3.40353	0.000665207	0.00898199	81641	Anpep
1105	ENSRNOG00000019763	38.4297	-1.75608	0.516006	-3.40322	0.000665958	0.0089845	316620	Mlph
1106	ENSRNOG00000002276	541.077	0.540458	0.158949	3.4002	0.000673374	0.00906434	100359714	Phf6
1107	ENSRNOG00000002276	541.077	0.540458	0.158949	3.4002	0.000673374	0.00906434	103690175	LOC103690175
1108	ENSRNOG00000019574	530.605	0.424728	0.124916	3.40011	0.000673589	0.00906434	294009	Cuedc2
1109	ENSRNOG00000028586	148.946	0.976596	0.287303	3.39918	0.000675874	0.00908739	306594	Mcph1
1110	ENSRNOG00000010680	39.7999	-1.4308	0.421106	-3.39771	0.000679528	0.00912044	690752	Med12l
1111	ENSRNOG00000013756	784.962	0.501235	0.147523	3.39767	0.000679615	0.00912044	291060	Snrnp48
1112	ENSRNOG00000015514	2320.5	1.36824	0.402721	3.3975	0.000680056	0.00912044	29592	Bcat1
1113	ENSRNOG00000010588	13113	-0.869959	0.256162	-3.39613	0.000683462	0.00915839	315326	Tns2
1114	ENSRNOG00000004417	744.239	-0.833565	0.24549	-3.39551	0.000685012	0.0091637	497983	Fam117a
1115	ENSRNOG00000014165	4588.98	0.566345	0.166782	3.39572	0.000684472	0.0091637	361233	Ssr1
1116	ENSRNOG00000020701	220.659	1.22159	0.359868	3.39454	0.000687444	0.00918849	497672	Brca1
1117	ENSRNOG00000045738	289.977	1.44781	0.426599	3.39384	0.000689203	0.00920425	29223	Ak4
1118	ENSRNOG00000049351	561.083	-1.81282	0.534404	-3.39224	0.000693249	0.0092505	289727	Nat8l
1119	ENSRNOG00000016875	338.046	-1.32476	0.390583	-3.39174	0.000694502	0.00925944	362962	Cbx7
1120	ENSRNOG00000030449	180.522	-1.80726	0.533018	-3.39062	0.000697344	0.00928953	300850	Gsta4
1121	ENSRNOG00000025108	9.94782	-1.79998	0.531092	-3.3892	0.000700967	0.00932883	365881	Ankrd35
1122	ENSRNOG00000056651	390.018	-1.08677	0.320674	-3.389	0.000701469	0.00932883	100361913	LOC100361913
1123	ENSRNOG00000056651	390.018	-1.08677	0.320674	-3.389	0.000701469	0.00932883	103690068	LOC103690068
1124	ENSRNOG00000024688	56.3027	1.73282	0.511682	3.38651	0.000707869	0.00940606	681056	Erfe
1125	ENSRNOG00000013262	40.2033	-1.54504	0.456392	-3.38535	0.000710878	0.00943027	56781	Myl1
1126	ENSRNOG00000017933	880.605	-1.78457	0.527559	-3.38269	0.000717805	0.00951421	498795	Ccdc3
1127	ENSRNOG00000024250	433.172	0.901743	0.266721	3.38085	0.000722624	0.00956521	317439	Wwc3
1128	ENSRNOG00000055564	2254.28	-1.37854	0.407767	-3.3807	0.000723016	0.00956521	499839	RGD1564664
1129	ENSRNOG00000059956	689.894	1.46273	0.432693	3.38053	0.000723459	0.00956521	360551	Bcl6b
1130	ENSRNOG00000002343	84.5542	1.38716	0.410634	3.37809	0.000729914	0.0096345	29545	Uchl1
1131	ENSRNOG00000003736	23239.5	1.16813	0.345854	3.37753	0.000731401	0.00963811	85250	Col5a2
1132	ENSRNOG00000010914	334.889	-0.741214	0.219447	-3.37765	0.000731094	0.00963811	362756	Pigh
1133	ENSRNOG00000050848	9.88165	-1.89812	0.562188	-3.37631	0.000734655	0.00967296	687424	Dtx1
1134	ENSRNOG00000011351	7.48842	1.89869	0.5626	3.37486	0.000738541	0.0097	25331	Mat1a
1135	ENSRNOG00000016810	1323.79	1.17678	0.348814	3.37366	0.000741761	0.0097262	29332	Stmn1
1136	ENSRNOG00000031053	18512.2	-0.806699	0.239108	-3.37379	0.000741409	0.0097262	26200	ND4L
1137	ENSRNOG00000014448	602.294	0.725693	0.215165	3.37273	0.000744267	0.009751	29657	Arntl
1138	ENSRNOG00000003049	1390.26	-0.575122	0.170628	-3.37062	0.00075	0.00980667	63864	Hsd17b10
1139	ENSRNOG00000006859	11115.6	-1.09104	0.323704	-3.37048	0.000750369	0.00980667	64194	Insig1
1140	ENSRNOG00000014529	1212.11	-0.726731	0.215598	-3.37078	0.000749565	0.00980667	363065	Ube2q2
1141	ENSRNOG00000001117	140.237	0.851114	0.252574	3.36976	0.000752338	0.00981625	678726	Fbxl18
1142	ENSRNOG00000056721	258.849	0.528628	0.156867	3.36991	0.000751932	0.00981625	314172	Fancm
1143	ENSRNOG00000016688	1432.6	-1.46519	0.43486	-3.36933	0.000753508	0.00982345	360202	Ston1
1144	ENSRNOG00000008415	995.882	1.02979	0.305726	3.36832	0.000756267	0.00985132	314910	Nab2
1145	ENSRNOG00000058658	3638.04	-0.907261	0.269435	-3.36727	0.000759151	0.00987269	295922	Mtch2
1146	ENSRNOG00000025222	736.378	-0.568475	0.168882	-3.36611	0.000762377	0.00990653	361182	Pcid2
1147	ENSRNOG00000016299	3184.23	-0.659807	0.196104	-3.36457	0.000766627	0.00995361	114505	Klf4
1148	ENSRNOG00000015553	535.257	0.903798	0.268649	3.36424	0.000767558	0.00995756	310614	Gatad2b
1149	ENSRNOG00000058133	74.8648	1.16298	0.345882	3.36236	0.000772803	0.0100174	292690	Ppm1n
1150	ENSRNOG00000007489	449.639	0.68296	0.203168	3.36156	0.000775038	0.010038	100910508	Zfp41
1151	ENSRNOG00000009845	1977.28	-0.953403	0.283638	-3.36134	0.000775651	0.010038	24158	Acadm
1152	ENSRNOG00000006548	3424.6	1.28833	0.383734	3.35735	0.000786921	0.0101755	498011	Mrc2
1153	ENSRNOG00000007829	678.692	-0.567833	0.169259	-3.35481	0.000794192	0.0102445	297768	Lactb2
1154	ENSRNOG00000015428	2478.01	-0.467533	0.139387	-3.3542	0.000795959	0.010259	102556337	LOC102556337
1155	ENSRNOG00000013102	4247.17	-0.8221	0.24512	-3.35387	0.000796896	0.0102624	64467	Entpd2
1156	ENSRNOG00000013751	823.836	-0.540791	0.161291	-3.35289	0.000799732	0.0102825	306544	Plpbp
1157	ENSRNOG00000008471	865.494	1.33809	0.399443	3.34988	0.000808461	0.0103864	289397	Kif21b
1158	ENSRNOG00000001774	1585.34	0.364722	0.108909	3.34889	0.000811371	0.0104153	303883	Lrch3
1159	ENSRNOG00000026649	668.741	1.13433	0.338797	3.3481	0.000813691	0.0104367	444984	Dnmt3a
1160	ENSRNOG00000024437	1261.8	-1.00904	0.301448	-3.34731	0.000816009	0.010458	171113	Blcap
1161	ENSRNOG00000000264	926.517	-0.781249	0.233453	-3.34649	0.000818428	0.0104805	307973	Def8
1162	ENSRNOG00000021578	72.8274	-0.769772	0.230044	-3.34619	0.00081929	0.0104831	363555	Wfikkn1
1163	ENSRNOG00000014526	238.367	-0.581	0.173645	-3.34591	0.000820126	0.0104853	361184	Cars2
1164	ENSRNOG00000010005	1368.28	-0.627133	0.187481	-3.34505	0.000822683	0.0105096	312258	Adck2
1165	ENSRNOG00000020640	1270.17	-0.501992	0.150114	-3.34408	0.000825553	0.0105377	295248	Zbtb7b
1166	ENSRNOG00000030245	366.911	-1.07342	0.3212	-3.34189	0.000832111	0.0106044	360738	Tango2
1167	ENSRNOG00000057677	37.8503	-1.67158	0.500426	-3.34032	0.000836833	0.010656	364060	Rpl30l1
1168	ENSRNOG00000009886	927.882	0.710951	0.212985	3.33804	0.000843714	0.0106879	362366	Fkbp14
1169	ENSRNOG00000010386	1113.04	0.735334	0.220255	3.33857	0.000842123	0.0106879	500987	H2ax
1170	ENSRNOG00000018057	416.788	-0.600258	0.179811	-3.33828	0.000843001	0.0106879	301240	Mrpl2
1171	ENSRNOG00000031934	373.119	0.86387	0.258804	3.33793	0.000844049	0.0106879	360891	Enah
1172	ENSRNOG00000033262	100.755	-1.53022	0.458401	-3.33817	0.000843308	0.0106879	362835	Reep6
1173	ENSRNOG00000043503	5402.95	-0.68322	0.204617	-3.33902	0.000840739	0.0106879	293692	Ehd1
1174	ENSRNOG00000059445	1896.06	-1.40216	0.419954	-3.33884	0.000841303	0.0106879	361843	Aifm2
1175	ENSRNOG00000011839	518.751	-0.511489	0.153258	-3.33745	0.000845515	0.010698	290850	Mrps31
1176	ENSRNOG00000012430	52.8353	-1.4319	0.429083	-3.33713	0.000846499	0.0107019	29363	Cxcr5
1177	ENSRNOG00000005930	957.871	-1.66718	0.49968	-3.3365	0.00084841	0.0107165	300691	Nnmt
1178	ENSRNOG00000017907	111.368	0.892178	0.267436	3.33604	0.000849798	0.0107165	25573	Ube2i
1179	ENSRNOG00000024178	255.715	1.20813	0.362166	3.33586	0.000850355	0.0107165	307805	Cenpt
1180	ENSRNOG00000024207	1231.39	-1.59127	0.476958	-3.3363	0.000849027	0.0107165	360903	Fgfrl1
1181	ENSRNOG00000024568	1323.29	-0.657663	0.19723	-3.33449	0.000854546	0.0107586	362837	Ndufs7
1182	ENSRNOG00000031766	108432	-0.717272	0.215117	-3.33433	0.000855053	0.0107586	26192	CYTB
1183	ENSRNOG00000007099	635.673	0.602612	0.180806	3.33293	0.00085937	0.0108031	500551	S100pbp
1184	ENSRNOG00000018867	104.031	-1.86967	0.561	-3.33274	0.00085995	0.0108031	298590	Klhdc7a
1185	ENSRNOG00000032133	347.814	-1.87245	0.561884	-3.33245	0.00086086	0.010806	474169	Rnase2
1186	ENSRNOG00000019466	1763.45	-1.59748	0.479551	-3.33121	0.000864708	0.0108457	311821	Agpat2
1187	ENSRNOG00000052539	754.356	-0.592374	0.177845	-3.33083	0.000865861	0.0108516	363000	Prpf40b
1188	ENSRNOG00000036601	589.351	-0.626172	0.188066	-3.32954	0.000869894	0.0108936	50556	Exoc6
1189	ENSRNOG00000008738	602.267	1.69811	0.510153	3.32863	0.000872743	0.0109206	311209	Tp53i11
1190	ENSRNOG00000003307	944.113	-0.748128	0.224786	-3.32818	0.000874151	0.010921	364975	Gcdh
1191	ENSRNOG00000016249	985.999	0.605896	0.18204	3.32837	0.000873565	0.010921	362622	Cep85
1192	ENSRNOG00000008572	347.479	-0.940294	0.28256	-3.32777	0.000875437	0.0109285	298490	Ppcs
1193	ENSRNOG00000000219	1921.27	-1.0465	0.314513	-3.32737	0.000876684	0.0109355	301111	Ano10
1194	ENSRNOG00000014128	488.151	-0.597551	0.179634	-3.32649	0.000879485	0.0109603	300447	Ecsit
1195	ENSRNOG00000042276	288.849	-0.793579	0.238577	-3.32631	0.000880051	0.0109603	501550	Trappc2
1196	ENSRNOG00000015095	348.096	-0.615888	0.185195	-3.32562	0.000882218	0.0109688	290303	Spryd7
1197	ENSRNOG00000019900	962.937	0.531819	0.159925	3.32543	0.000882811	0.0109688	501103	Slc35b2
1198	ENSRNOG00000038047	48.0554	-1.84988	0.556264	-3.32555	0.000882441	0.0109688	24567	Mt1
1199	ENSRNOG00000038047	48.0554	-1.84988	0.556264	-3.32555	0.000882441	0.0109688	100125598	LOC100125598
1200	ENSRNOG00000058470	7011.86	1.45428	0.437356	3.32517	0.000883642	0.0109706	25683	Col12a1
1201	ENSRNOG00000006236	280.92	1.05002	0.315836	3.32456	0.000885574	0.0109851	499933	Dsn1
1202	ENSRNOG00000017842	20.315	-1.71568	0.516295	-3.32306	0.000890346	0.0110193	24768	Scnn1g
1203	ENSRNOG00000060694	2942.99	0.737621	0.221965	3.32314	0.000890101	0.0110193	57027	Adam17
1204	ENSRNOG00000001682	2692.71	0.517026	0.155748	3.31963	0.000901362	0.011121	360702	Ttc3
1205	ENSRNOG00000012206	5121.79	0.334756	0.100839	3.31971	0.00090111	0.011121	308942	Dennd5a
1206	ENSRNOG00000012942	292.554	-1.26192	0.380132	-3.3197	0.00090115	0.011121	316164	Satb1
1207	ENSRNOG00000048264	66.5362	-1.06357	0.320372	-3.31981	0.000900789	0.011121	684828	H4f3
1208	ENSRNOG00000016469	1536.49	0.77892	0.234757	3.31798	0.000906713	0.0111566	29639	Fxyd2
1209	ENSRNOG00000025235	11.1763	1.83589	0.553333	3.31787	0.000907055	0.0111566	304280	Tmem130
1210	ENSRNOG00000027098	64.3772	1.78602	0.538243	3.31824	0.000905869	0.0111566	308988	Sez6l2
1211	ENSRNOG00000003705	133.732	-1.30673	0.393918	-3.31727	0.000909019	0.0111721	367786	Bmx
1212	ENSRNOG00000039859	2076.07	0.822961	0.248116	3.31684	0.00091041	0.0111805	84350	Dnmt1
1213	ENSRNOG00000005195	10725.9	-0.906293	0.273314	-3.31593	0.000913371	0.0112082	25307	Cst3
1214	ENSRNOG00000013160	1803.65	0.745485	0.224838	3.31565	0.000914299	0.0112109	365037	Sash1
1215	ENSRNOG00000005258	1060.19	0.582263	0.175658	3.31475	0.000917238	0.0112383	679712	Myef2
1216	ENSRNOG00000007418	3178.09	0.388085	0.11715	3.31272	0.000923921	0.0113012	304817	Ipo9
1217	ENSRNOG00000017463	231.866	-0.618506	0.186716	-3.31255	0.000924504	0.0113012	680476	Bloc1s3
1218	ENSRNOG00000025244	2619.18	0.798642	0.241074	3.31285	0.000923489	0.0113012	288471	Trrap
1219	ENSRNOG00000023092	8.67092	1.86312	0.562811	3.31038	0.000931705	0.0113804	291846	Prss54
1220	ENSRNOG00000002244	4783.35	0.793852	0.239887	3.30928	0.000935359	0.011384	25267	Pdgfra
1221	ENSRNOG00000002848	2165.38	-0.738337	0.223064	-3.30998	0.000933038	0.011384	29253	Maoa
1222	ENSRNOG00000003626	3274.68	-0.597626	0.180587	-3.30935	0.000935115	0.011384	641434	Atp5pd
1223	ENSRNOG00000020620	13.0704	-1.7903	0.541001	-3.30924	0.000935509	0.011384	252958	Ppp1r32
1224	ENSRNOG00000024651	74.3652	-1.66872	0.504329	-3.30878	0.000937019	0.011384	500633	Greb1
1225	ENSRNOG00000029134	669.398	0.555929	0.167997	3.30916	0.000935755	0.011384	65096	Adgrl1
1226	ENSRNOG00000020624	1202	-1.31663	0.398188	-3.30656	0.000944503	0.0114662	25618	Acadsb
1227	ENSRNOG00000023109	1072.75	-1.00278	0.303303	-3.30621	0.000945676	0.0114716	499415	Icoslg
1228	ENSRNOG00000033498	1343.59	-0.471867	0.142772	-3.30505	0.000949606	0.0115105	81823	Cib1
1229	ENSRNOG00000009204	1221.26	-1.3951	0.422228	-3.30415	0.000952642	0.0115122	362417	Il17re
1230	ENSRNOG00000018860	361.512	-0.598374	0.181092	-3.30426	0.000952268	0.0115122	100910751	Mtg1
1231	ENSRNOG00000026742	2037.17	-0.890563	0.269506	-3.30443	0.00095171	0.0115122	298792	Ypel5
1232	ENSRNOG00000045961	234.616	-1.16741	0.353296	-3.30433	0.000952032	0.0115122	686506	Lyrm7
1233	ENSRNOG00000005038	101.11	1.27998	0.387458	3.30352	0.000954778	0.0115269	360847	Ube2t
1234	ENSRNOG00000020803	138.194	1.58503	0.479822	3.30337	0.00095531	0.0115269	363684	Meox1
1235	ENSRNOG00000007546	1325.39	-1.24033	0.375562	-3.3026	0.000957924	0.0115496	25612	Asns
1236	ENSRNOG00000011542	476.288	-0.51834	0.156979	-3.30198	0.000960046	0.0115577	299341	Coa8
1237	ENSRNOG00000056716	438.159	-1.25021	0.378754	-3.30084	0.000963958	0.011596	288105	Zbtb20
1238	ENSRNOG00000018255	3158.3	-0.291858	0.0884511	-3.29965	0.000968059	0.0116365	292696	Clptm1
1239	ENSRNOG00000011417	1586.47	-1.4753	0.447194	-3.29901	0.000970248	0.011654	29516	Pde3b
1240	ENSRNOG00000022268	570.679	-1.85719	0.563118	-3.29804	0.00097361	0.0116855	362972	Pnpla3
1241	ENSRNOG00000018211	867.919	-0.602301	0.182706	-3.29657	0.000978747	0.0117383	29421	Urod
1242	ENSRNOG00000003174	964.323	-0.577709	0.175351	-3.29458	0.000985682	0.0117991	305386	Tapt1
1243	ENSRNOG00000019203	661.384	-0.902587	0.273969	-3.29448	0.000986043	0.0117991	156826	Eya2
1244	ENSRNOG00000060550	2326.54	-0.915887	0.27813	-3.29302	0.000991187	0.0118428	60443	Epn2
1245	ENSRNOG00000013318	10.2524	1.79756	0.545915	3.29275	0.000992118	0.011845	316399	Ccdc150
1246	ENSRNOG00000024008	184.714	0.941796	0.286081	3.29207	0.000994542	0.011865	307511	Cdc25c
1247	ENSRNOG00000010780	5095.03	-1.11209	0.337887	-3.29131	0.000997221	0.0118791	58834	Dlc1
1248	ENSRNOG00000014719	999.716	0.605483	0.183961	3.29136	0.000997041	0.0118791	315478	Snx19
1249	ENSRNOG00000017676	4102.91	-0.893287	0.271611	-3.28885	0.00100599	0.0119657	56765	Plvap
1250	ENSRNOG00000001551	1662.23	-0.525833	0.159974	-3.28699	0.00101264	0.0120357	94271	Atp5pf
1251	ENSRNOG00000012014	1396.93	-0.587776	0.179021	-3.28329	0.00102605	0.0121679	306015	Fam160b2
1252	ENSRNOG00000030371	100799	-0.600942	0.183025	-3.28339	0.00102568	0.0121679	26198	COX2
1253	ENSRNOG00000031420	1369.48	-0.520098	0.158408	-3.28328	0.00102606	0.0121679	64468	Hyal2
1254	ENSRNOG00000030225	1075.88	-0.844148	0.257145	-3.28277	0.00102793	0.012181	300786	Clpx
1255	ENSRNOG00000014215	1770.58	-0.982081	0.299241	-3.2819	0.00103109	0.0122078	117560	Klf9
1256	ENSRNOG00000053240	860.59	1.73704	0.529305	3.28173	0.00103173	0.0122078	311578	Soga1
1257	ENSRNOG00000005998	1469.73	-1.84313	0.561757	-3.281	0.0010344	0.0122303	314280	Smoc1
1258	ENSRNOG00000005506	216.1	1.04949	0.319918	3.2805	0.00103623	0.0122337	140898	Arhgef5
1259	ENSRNOG00000019990	226.016	-0.557726	0.170009	-3.28056	0.001036	0.0122337	306348	Rex1bd
1260	ENSRNOG00000049236	39500.9	0.700391	0.213532	3.28003	0.00103796	0.012245	100911597	Myh9l1
1261	ENSRNOG00000008816	44762.8	1.37584	0.419659	3.27847	0.00104372	0.0123038	113955	Gpnmb
1262	ENSRNOG00000014703	222.041	0.854136	0.26062	3.27732	0.00104798	0.0123449	366953	Tonsl
1263	ENSRNOG00000016497	637.224	-0.569813	0.174143	-3.2721	0.0010675	0.0125655	306868	Bloc1s5
1264	ENSRNOG00000061582	2338.9	-0.41155	0.125856	-3.27	0.00107546	0.0126404	29521	Scamp1
1265	ENSRNOG00000000700	778.41	1.43219	0.438346	3.26726	0.00108593	0.0126423	304581	Tmem119
1266	ENSRNOG00000002110	215.343	1.12396	0.343898	3.26829	0.001082	0.0126423	316729	Fam114a1l1
1267	ENSRNOG00000002934	5341.06	1.28923	0.394348	3.26926	0.00107828	0.0126423	25650	Atp1b1
1268	ENSRNOG00000005228	1444.5	0.746116	0.228222	3.26926	0.00107828	0.0126423	362865	Gnptab
1269	ENSRNOG00000013255	1892.08	-0.289039	0.0884617	-3.26739	0.00108543	0.0126423	313035	Dnajc8
1270	ENSRNOG00000014901	2087.97	1.05568	0.322987	3.26848	0.00108125	0.0126423	171129	Uggt1
1271	ENSRNOG00000015439	2847.03	0.707581	0.216471	3.26871	0.00108039	0.0126423	25478	Man2a1
1272	ENSRNOG00000016760	33.7404	-1.20486	0.368769	-3.26725	0.00108597	0.0126423	291965	Kctd19
1273	ENSRNOG00000020072	45.7896	-1.18062	0.361299	-3.26771	0.0010842	0.0126423	680047	Pcdhb9
1274	ENSRNOG00000021265	312.668	0.764619	0.233977	3.26793	0.00108338	0.0126423	114101	Cds2
1275	ENSRNOG00000024650	572.602	1.38118	0.422542	3.26873	0.00108032	0.0126423	306575	Ckap2
1276	ENSRNOG00000056297	2102.6	1.04047	0.318244	3.2694	0.00107775	0.0126423	300225	Fmnl3
1277	ENSRNOG00000007177	3528.21	0.687519	0.21045	3.26689	0.00108736	0.0126492	315664	Poglut3
1278	ENSRNOG00000050111	240.463	1.1265	0.344872	3.26642	0.00108915	0.0126608	684439	Cenpo
1279	ENSRNOG00000052307	1128.36	0.605481	0.185414	3.26556	0.00109248	0.0126901	300221	Spats2
1280	ENSRNOG00000008108	1077.62	0.392245	0.120126	3.26528	0.00109355	0.0126934	314399	Ubr7
1281	ENSRNOG00000042309	69.3108	-1.58188	0.484543	-3.26468	0.00109588	0.0127111	292199	Kiaa0408L
1282	ENSRNOG00000017325	4.61093	-1.82231	0.55833	-3.26385	0.00109908	0.0127389	65132	Cldn7
1283	ENSRNOG00000019918	573.365	-0.567495	0.173944	-3.26252	0.00110428	0.0127898	287711	Coasy
1284	ENSRNOG00000015156	4.79754	-1.83548	0.562839	-3.2611	0.00110979	0.0128443	29141	Gal
1285	ENSRNOG00000015275	134.048	1.38818	0.425718	3.2608	0.00111099	0.0128488	291441	Ska1
1286	ENSRNOG00000008243	467.283	-1.23037	0.377474	-3.25948	0.00111616	0.0128712	311168	Slc43a1
1287	ENSRNOG00000008932	561.066	0.649726	0.199318	3.25975	0.0011151	0.0128712	315508	Ncapd3
1288	ENSRNOG00000014051	4113.55	-1.23121	0.377722	-3.25956	0.00111587	0.0128712	361940	Pgrmc2
1289	ENSRNOG00000021484	458.697	0.590821	0.181246	3.25978	0.001115	0.0128712	100911716	LOC100911716
1290	ENSRNOG00000060436	967.52	-0.453386	0.139126	-3.25881	0.00111882	0.0128924	100359512	Vti1b
1291	ENSRNOG00000017420	80.567	-1.42786	0.438354	-3.25732	0.00112469	0.012943	207120	Nudt6
1292	ENSRNOG00000047088	5028.55	-0.392405	0.12047	-3.25728	0.00112484	0.012943	50993	Rab10
1293	ENSRNOG00000007255	30.6529	-1.19651	0.367433	-3.2564	0.00112834	0.0129738	363676	Zpbp2
1294	ENSRNOG00000011376	61.1528	-1.21288	0.372548	-3.25565	0.00113134	0.0129874	500693	Bbof1
1295	ENSRNOG00000017065	162.081	0.904818	0.277936	3.25549	0.00113197	0.0129874	301709	Arhgap28
1296	ENSRNOG00000020873	120.551	-1.71521	0.526855	-3.25556	0.00113168	0.0129874	64563	Nphs1
1297	ENSRNOG00000027317	1325.67	0.404287	0.124202	3.25507	0.00113363	0.0129876	299199	Ylpm1
1298	ENSRNOG00000054891	977.64	0.751529	0.230876	3.25512	0.00113343	0.0129876	287249	Cnot6
1299	ENSRNOG00000007307	2254.21	-1.02094	0.313695	-3.25457	0.00113566	0.0129943	362842	Syde1
1300	ENSRNOG00000014361	260.971	-0.97119	0.298416	-3.25448	0.001136	0.0129943	24323	Edn1
1301	ENSRNOG00000028636	45.6742	1.23012	0.378144	3.25304	0.00114176	0.0130431	497083	Xkr5
1302	ENSRNOG00000021555	79.9997	1.31912	0.405595	3.2523	0.00114475	0.0130585	288272	Mis18a
1303	ENSRNOG00000002969	2104.83	0.594531	0.182859	3.25131	0.00114874	0.0130889	54260	Itpkb
1304	ENSRNOG00000018986	324.324	0.72625	0.223386	3.2511	0.0011496	0.0130889	308999	Fbxl19
1305	ENSRNOG00000060048	1944.91	-0.386405	0.118856	-3.25103	0.00114989	0.0130889	100312984	Eif2s3y
1306	ENSRNOG00000014365	801.221	0.378784	0.116543	3.25018	0.00115333	0.0131143	114711	Gne
1307	ENSRNOG00000017431	2070.98	0.816251	0.251149	3.25007	0.00115376	0.0131143	307907	RGD1304884
1308	ENSRNOG00000017602	622.741	-1.15734	0.356159	-3.24949	0.00115613	0.0131318	498951	Il34
1309	ENSRNOG00000007356	2937.32	-0.461817	0.142182	-3.24806	0.00116195	0.0131884	282834	Chmp3
1310	ENSRNOG00000014746	227.424	1.01382	0.312283	3.2465	0.00116834	0.0132515	315952	Dzip1l
1311	ENSRNOG00000049244	606.647	-0.349378	0.107678	-3.24465	0.00117594	0.0133281	679383	Sepsecs
1312	ENSRNOG00000051993	183.125	-1.70945	0.527002	-3.24373	0.00117974	0.0133617	79216	Gdf10
1313	ENSRNOG00000012597	783.263	-0.334033	0.102992	-3.24329	0.00118157	0.0133718	291784	Rmc1
1314	ENSRNOG00000036576	1011.9	0.350974	0.108221	3.24311	0.00118232	0.0133718	361771	Zdhhc6
1315	ENSRNOG00000017051	686.174	-1.08292	0.334008	-3.24221	0.00118607	0.0134047	361110	Tmem110
1316	ENSRNOG00000020173	5970.34	0.872242	0.269053	3.2419	0.00118737	0.0134099	89806	Tie1
1317	ENSRNOG00000003908	575.575	0.780389	0.240767	3.24127	0.00118999	0.0134299	500700	Cep128
1318	ENSRNOG00000014143	65.4085	1.81617	0.560646	3.23943	0.00119771	0.0135006	499723	Col24a1
1319	ENSRNOG00000029370	134.122	-1.57373	0.485814	-3.23937	0.00119796	0.0135006	291793	Abhd3
1320	ENSRNOG00000010489	252.662	1.07536	0.33201	3.23893	0.00119979	0.0135117	305826	Samd4a
1321	ENSRNOG00000005515	508.392	-1.28961	0.398239	-3.23827	0.00120256	0.0135278	287556	Rhbdl3
1322	ENSRNOG00000027049	2344.33	-0.466863	0.144183	-3.23798	0.00120378	0.0135278	690441	Atp5mf
1323	ENSRNOG00000047549	79.7902	-1.79847	0.555681	-3.23651	0.00120999	0.0135784	316124	LOC316124
1324	ENSRNOG00000020020	4102.5	-0.592853	0.183224	-3.23567	0.00121359	0.0136091	309456	Wbp1l
1325	ENSRNOG00000015215	902.021	-0.459707	0.142113	-3.2348	0.00121727	0.0136408	56725	Cript
1326	ENSRNOG00000004668	230.115	-1.45249	0.44913	-3.234	0.00122068	0.0136694	497933	Slc25a35
1327	ENSRNOG00000025742	720.57	0.744711	0.230346	3.23301	0.00122495	0.0136978	299625	Lmnb2
1328	ENSRNOG00000052087	2685.86	0.544307	0.168358	3.23304	0.00122481	0.0136978	313169	Ubap2
1329	ENSRNOG00000009974	351.969	-0.862355	0.266786	-3.23239	0.0012276	0.0137179	29309	Coq3
1330	ENSRNOG00000016559	1409.23	-0.664172	0.205512	-3.23179	0.00123019	0.0137372	290833	Tm2d2
1331	ENSRNOG00000008533	200.916	1.20837	0.373982	3.2311	0.00123314	0.0137603	59117	Ago2
1332	ENSRNOG00000060707	1644.22	-0.584751	0.180991	-3.23084	0.00123429	0.0137635	689688	Atg2a
1333	ENSRNOG00000014779	7496.46	-1.03681	0.321018	-3.22977	0.00123889	0.0137858	64031	Pdcd4
1334	ENSRNOG00000007862	2387.75	-0.988898	0.306255	-3.229	0.00124223	0.0138036	25014	Acat1
1335	ENSRNOG00000006608	431.785	-0.703563	0.217926	-3.22845	0.00124465	0.0138111	500384	Tmem70
1336	ENSRNOG00000014395	130.619	1.45244	0.449865	3.22862	0.0012439	0.0138111	140588	Gli3
1337	ENSRNOG00000004027	4893.95	-1.27085	0.393724	-3.22777	0.0012476	0.0138343	64040	Aldh9a1
1338	ENSRNOG00000049560	48642.3	-0.945007	0.292834	-3.22711	0.00125049	0.0138566	24957	Glul
1339	ENSRNOG00000021248	782.759	0.954908	0.295978	3.22628	0.00125411	0.013887	171103	Cdc25b
1340	ENSRNOG00000024705	5544.34	-1.621	0.502512	-3.22579	0.00125625	0.0139011	297073	Rarres2
1341	ENSRNOG00000003463	3438.84	-1.55955	0.483583	-3.22499	0.00125976	0.0139302	78968	Srebf1
1342	ENSRNOG00000048441	2600.87	0.580731	0.180088	3.2247	0.00126104	0.0139346	686295	Wdr82
1343	ENSRNOG00000013837	981.75	0.566596	0.175761	3.22368	0.00126555	0.0139747	296099	Tp53bp1
1344	ENSRNOG00000011489	1957.06	-0.359085	0.111408	-3.22315	0.00126787	0.0139878	362840	R3hdm4
1345	ENSRNOG00000014956	1520.77	1.09122	0.338571	3.22301	0.00126849	0.0139878	316519	Slc11a1
1346	ENSRNOG00000004245	657.469	-1.50151	0.466165	-3.22098	0.00127752	0.0140682	289197	Mgst3
1347	ENSRNOG00000012634	168.176	1.14392	0.355146	3.22097	0.00127756	0.0140682	362511	Fbxo10
1348	ENSRNOG00000007290	4238.19	-1.78989	0.555986	-3.21931	0.00128502	0.0141405	24212	Atp1a2
1349	ENSRNOG00000059997	128.727	0.929741	0.288879	3.21844	0.00128889	0.0141635	360588	Brip1
1350	ENSRNOG00000014234	645.665	0.828	0.257324	3.21773	0.00129211	0.0141884	309434	Hif1an
1351	ENSRNOG00000030445	2018.66	-1.16398	0.361762	-3.21754	0.00129294	0.0141884	360618	Ormdl3
1352	ENSRNOG00000016190	997.858	-0.741728	0.230588	-3.21668	0.00129681	0.0142112	498909	Coq9
1353	ENSRNOG00000005641	301.444	-0.924451	0.287528	-3.21516	0.0013037	0.0142769	313101	Fbxl4
1354	ENSRNOG00000000062	685.07	0.600256	0.186783	3.21365	0.00131057	0.0143324	305624	Pcgf3
1355	ENSRNOG00000021079	971.237	-1.52266	0.473875	-3.21321	0.00131259	0.0143445	58971	Fxyd1
1356	ENSRNOG00000008830	7431.14	-0.662056	0.206146	-3.21159	0.00132001	0.0144052	360610	Nfe2l1
1357	ENSRNOG00000026504	2712.22	0.759589	0.236507	3.2117	0.00131951	0.0144052	498366	Fam114a1
1358	ENSRNOG00000005589	1014.52	-0.958491	0.298636	-3.20956	0.00132939	0.0144758	299135	Dhrs7
1359	ENSRNOG00000005749	217.475	0.993434	0.309576	3.20901	0.00133192	0.0144766	315112	Foxred2
1360	ENSRNOG00000009006	3048.3	-0.374674	0.116757	-3.209	0.00133197	0.0144766	303606	Ccdc47
1361	ENSRNOG00000017074	1455.47	-0.535385	0.166915	-3.20753	0.00133879	0.0145408	117049	Rab28
1362	ENSRNOG00000009184	1038.01	0.858147	0.267583	3.20703	0.00134114	0.0145564	297480	Foxp1
1363	ENSRNOG00000011956	998.233	-0.733231	0.228698	-3.20611	0.00134544	0.0145931	291906	Aktip
1364	ENSRNOG00000001420	1877.99	-0.736767	0.229863	-3.20525	0.00134945	0.0146265	288584	Fis1
1365	ENSRNOG00000018350	605.879	1.10195	0.343912	3.20416	0.00135459	0.0146622	292139	Shtn1
1366	ENSRNOG00000020468	596.749	0.992595	0.309805	3.20393	0.00135564	0.0146636	291699	Stard4
1367	ENSRNOG00000061102	367.411	-0.809129	0.252663	-3.2024	0.00136288	0.0147319	171152	Taf9b
1368	ENSRNOG00000010861	1437.48	-0.452753	0.141408	-3.20176	0.00136593	0.0147522	309532	Atad1
1369	ENSRNOG00000042286	241.724	1.06313	0.33206	3.20161	0.00136661	0.0147522	498310	Nsl1
1370	ENSRNOG00000019080	1548.64	-0.848177	0.265002	-3.20064	0.00137121	0.0147904	246211	Hsd3b7
1371	ENSRNOG00000023587	190.631	-1.36236	0.425674	-3.20048	0.00137201	0.0147904	361272	Dhtkd1
1372	ENSRNOG00000008345	777.699	0.550474	0.172014	3.20017	0.00137349	0.0147962	295586	Clcn6
1373	ENSRNOG00000014479	2334.44	0.693526	0.216783	3.19916	0.00137826	0.0148376	310760	Cttnbp2nl
1374	ENSRNOG00000020245	11.7616	-1.79858	0.562237	-3.19897	0.00137921	0.0148377	60566	Syt8
1375	ENSRNOG00000001160	586.814	-0.558705	0.174731	-3.19752	0.00138616	0.0148749	691278	Triap1
1376	ENSRNOG00000001160	586.814	-0.558705	0.174731	-3.19752	0.00138616	0.0148749	100910137	LOC100910137
1377	ENSRNOG00000001160	586.814	-0.558705	0.174731	-3.19752	0.00138616	0.0148749	108348066	NEWGENE_1586233
1378	ENSRNOG00000010993	739.082	-0.606992	0.189835	-3.19746	0.00138642	0.0148749	296394	Dpm1
1379	ENSRNOG00000038970	416.086	0.756625	0.236614	3.19771	0.00138523	0.0148749	363460	Fgd1
1380	ENSRNOG00000058856	36.6586	-1.04871	0.327956	-3.19773	0.00138516	0.0148749	688621	Tslp
1381	ENSRNOG00000009515	658.709	0.696706	0.217975	3.19626	0.00139219	0.0149168	363109	Pgm3
1382	ENSRNOG00000009873	897.622	0.628027	0.196481	3.19638	0.00139163	0.0149168	361057	Ints6
1383	ENSRNOG00000020296	1182.02	-0.70719	0.221285	-3.19584	0.00139426	0.0149289	171069	Atp5md
1384	ENSRNOG00000020296	1182.02	-0.70719	0.221285	-3.19584	0.00139426	0.0149289	103693430	LOC103693430
1385	ENSRNOG00000017063	2513.48	0.936998	0.293286	3.19482	0.00139917	0.0149713	83517	Fcna
1386	ENSRNOG00000005616	1375.71	1.14411	0.358336	3.19283	0.00140885	0.0150559	84584	Ncoa3
1387	ENSRNOG00000046492	609.781	0.846251	0.265065	3.19261	0.00140992	0.0150559	679504	Nemp1
1388	ENSRNOG00000059016	3951.06	-1.35113	0.423185	-3.19277	0.00140916	0.0150559	362326	Tspan12
1389	ENSRNOG00000029366	1032.91	-0.87769	0.274934	-3.19237	0.0014111	0.0150584	361651	Prrt2
1390	ENSRNOG00000019199	664.263	-1.16656	0.365566	-3.1911	0.00141731	0.0151044	309112	Cracr2b
1391	ENSRNOG00000019199	664.263	-1.16656	0.365566	-3.1911	0.00141731	0.0151044	100911692	LOC100911692
1392	ENSRNOG00000015024	82.3901	1.53062	0.479789	3.1902	0.00142174	0.0151313	308022	Mcoln3
1393	ENSRNOG00000019145	3118.09	0.437676	0.137227	3.18944	0.0014255	0.0151611	361700	Kdm2a
1394	ENSRNOG00000056756	4773.59	0.77416	0.242825	3.18813	0.00143194	0.0152194	81634	Actn1
1395	ENSRNOG00000012109	1547.52	-0.529615	0.166154	-3.1875	0.00143509	0.0152427	310190	Otulinl
1396	ENSRNOG00000004666	255.726	0.824284	0.258704	3.18621	0.0014415	0.0152903	362171	Prr5l
1397	ENSRNOG00000059837	20.5079	1.671	0.524812	3.18401	0.0014525	0.0153967	25163	Cdkn2a
1398	ENSRNOG00000008843	702.896	-0.9463	0.297278	-3.18322	0.00145647	0.0154285	29740	Eci1
1399	ENSRNOG00000016384	1086.03	-0.874707	0.274804	-3.18302	0.00145747	0.0154288	85243	Pik3cb
1400	ENSRNOG00000000704	2812	-0.911754	0.286618	-3.18108	0.00146729	0.0155224	60669	Cmklr1
1401	ENSRNOG00000004332	321.006	1.12639	0.354136	3.18066	0.00146938	0.0155341	24329	Egfr
1402	ENSRNOG00000017372	537.719	-0.592854	0.186452	-3.17965	0.00147451	0.0155677	290999	Higd2a
1403	ENSRNOG00000021010	442.475	-0.519822	0.16348	-3.17972	0.00147418	0.0155677	65142	Arl2
1404	ENSRNOG00000003970	2172.42	0.398655	0.125397	3.17915	0.00147709	0.0155741	304670	Tnpo2
1405	ENSRNOG00000058359	4645.16	-0.328936	0.103461	-3.17933	0.00147615	0.0155741	290652	Fkbp8
1406	ENSRNOG00000015668	11.1063	-1.75365	0.551737	-3.17841	0.00148085	0.0155931	362506	Ccl19
1407	ENSRNOG00000018144	767.606	0.701818	0.220796	3.17858	0.00147996	0.0155931	305464	Depdc5
1408	ENSRNOG00000010252	3366.06	0.569812	0.179301	3.17796	0.00148315	0.015607	300757	Hexa
1409	ENSRNOG00000004899	195.068	-0.726498	0.22872	-3.17637	0.00149132	0.0156721	83588	Kcns3
1410	ENSRNOG00000020353	955.907	1.15302	0.362987	3.17647	0.00149077	0.0156721	309460	Sh3pxd2a
1411	ENSRNOG00000014513	133.278	0.89856	0.282908	3.17615	0.00149243	0.0156722	309036	Rexo5
1412	ENSRNOG00000046192	8.23432	1.78193	0.561064	3.17598	0.00149329	0.0156722	298426	Nsun4
1413	ENSRNOG00000033658	509.224	1.2027	0.37874	3.17553	0.00149563	0.0156864	304477	Kntc1
1414	ENSRNOG00000032705	1094.98	-0.423416	0.133349	-3.17525	0.00149706	0.015691	368001	Bcl7b
1415	ENSRNOG00000009311	309.59	-1.00936	0.317952	-3.17456	0.00150062	0.0157179	114031	Fstl3
1416	ENSRNOG00000009033	138.508	-1.33054	0.419208	-3.17394	0.00150387	0.0157312	25356	Cntn2
1417	ENSRNOG00000019704	100.458	-1.43081	0.450795	-3.17396	0.00150372	0.0157312	50561	Resp18
1418	ENSRNOG00000023322	2078.66	0.663162	0.208967	3.17352	0.00150603	0.0157434	362040	Ostc
1419	ENSRNOG00000019716	32.7029	-1.53714	0.484545	-3.17234	0.00151214	0.0157969	81737	Ntf3
1420	ENSRNOG00000032590	889.848	0.87628	0.276306	3.17141	0.00151702	0.0158375	304558	Ttc28
1421	ENSRNOG00000042274	429.415	-0.384882	0.121388	-3.17068	0.00152081	0.0158665	498959	Fbxo31
1422	ENSRNOG00000014660	311.024	-0.98492	0.310924	-3.16772	0.00153638	0.0159975	295425	Usp53
1423	ENSRNOG00000021682	518.62	0.55086	0.173895	3.16778	0.00153608	0.0159975	360639	Dcakd
1424	ENSRNOG00000046377	668.601	1.37044	0.432755	3.16678	0.00154137	0.0160389	684480	Btnl9
1425	ENSRNOG00000018454	27651.4	0.956159	0.301962	3.16649	0.00154291	0.0160397	25728	Apoe
1426	ENSRNOG00000021424	389.833	1.50091	0.474014	3.16639	0.00154346	0.0160397	287818	Cd300lf
1427	ENSRNOG00000025843	717.274	0.747783	0.236181	3.16614	0.00154476	0.0160426	361363	Ccdc102a
1428	ENSRNOG00000002208	82.6251	-0.965147	0.304973	-3.16469	0.00155247	0.0161017	305230	Shroom3
1429	ENSRNOG00000004312	767.297	-0.410584	0.129737	-3.16475	0.00155216	0.0161017	362884	Tmbim4
1430	ENSRNOG00000005157	3572.77	0.368692	0.116537	3.16373	0.00155761	0.0161339	83712	Rbbp7
1431	ENSRNOG00000032768	75.486	0.977589	0.308998	3.16374	0.00155754	0.0161339	303443	Stxbp4
1432	ENSRNOG00000058522	623.801	-1.40314	0.443594	-3.16311	0.00156091	0.0161576	300836	Fam214a
1433	ENSRNOG00000036758	56.8848	-1.57898	0.499252	-3.16269	0.00156317	0.0161704	100909537	Iqck
1434	ENSRNOG00000021614	3456.37	0.317671	0.100454	3.16236	0.00156499	0.0161786	311968	Kmt2e
1435	ENSRNOG00000023919	1392.5	-0.405346	0.128195	-3.16195	0.00156714	0.0161904	498174	Nipsnap2
1436	ENSRNOG00000046585	3274.63	-0.38005	0.120222	-3.16124	0.00157097	0.0162194	100359642	Chmp4b
1437	ENSRNOG00000024082	108.388	-1.76522	0.558685	-3.1596	0.00157988	0.0163008	315675	Gldn
1438	ENSRNOG00000009620	485.364	0.907662	0.287314	3.15912	0.00158244	0.0163166	295669	Cybrd1
1439	ENSRNOG00000008515	543.819	-1.21012	0.383089	-3.15883	0.00158401	0.0163222	315524	Tmem45b
1440	ENSRNOG00000006996	352.476	0.905145	0.286684	3.15729	0.00159243	0.0163645	313108	Mms22l
1441	ENSRNOG00000045752	2254.42	0.635554	0.201299	3.15726	0.0015926	0.0163645	685579	Rrm1
1442	ENSRNOG00000056956	232.252	0.456636	0.144607	3.15776	0.00158987	0.0163645	306547	Thap1
1443	ENSRNOG00000058940	743.082	1.05102	0.332861	3.15754	0.00159108	0.0163645	498650	Rab11fip1
1444	ENSRNOG00000007512	1396.1	-0.652716	0.206838	-3.15569	0.00160117	0.0164244	296076	Srp14
1445	ENSRNOG00000003866	986.555	1.52839	0.484579	3.15407	0.00161012	0.0165055	60628	Cxcr4
1446	ENSRNOG00000001584	110.17	-1.64755	0.522627	-3.15244	0.00161912	0.0165659	304131	Map3k7cl
1447	ENSRNOG00000017467	384.42	-0.83837	0.265919	-3.15273	0.00161752	0.0165659	25532	Rab4a
1448	ENSRNOG00000022822	53.7894	-1.0688	0.339049	-3.15233	0.00161973	0.0165659	680906	Fam169b
1449	ENSRNOG00000042419	118.601	-1.19441	0.378907	-3.15225	0.00162018	0.0165659	364224	Acyp2
1450	ENSRNOG00000009303	770.104	0.625582	0.198484	3.1518	0.00162266	0.0165805	691493	Zwilch
1451	ENSRNOG00000059010	13.3948	-1.42101	0.451066	-3.15034	0.00163082	0.0166533	689721	Rnf212
1452	ENSRNOG00000016763	42.0695	1.66437	0.528396	3.14985	0.00163352	0.01667	25114	Fgfr4
1453	ENSRNOG00000019219	209.872	-0.827543	0.262819	-3.14872	0.00163989	0.0167136	25624	Vamp1
1454	ENSRNOG00000059579	635.111	-1.55233	0.49298	-3.14887	0.00163905	0.0167136	307759	Gpt2
1455	ENSRNOG00000013018	34.8522	1.17396	0.372899	3.14821	0.00164275	0.0167306	296872	Eda2r
1456	ENSRNOG00000024115	6915.34	-1.41685	0.450099	-3.14786	0.00164472	0.0167306	24237	C6
1457	ENSRNOG00000027230	56.2906	-1.41301	0.448867	-3.14794	0.00164424	0.0167306	100360334	Fhod3
1458	ENSRNOG00000014399	2721.62	-0.342218	0.108733	-3.14733	0.00164769	0.0167501	301512	Aamp
1459	ENSRNOG00000020014	90.4606	-1.72362	0.547724	-3.14688	0.00165025	0.0167654	308572	Myh14
1460	ENSRNOG00000046257	1706.89	-1.37083	0.43566	-3.14656	0.00165201	0.0167725	301056	Ctdspl
1461	ENSRNOG00000021433	135.055	1.36711	0.434599	3.14569	0.00165698	0.0168123	298404	Arhgef39
1462	ENSRNOG00000005958	17310.9	0.487816	0.155123	3.14471	0.00166249	0.0168519	311483	Rrbp1
1463	ENSRNOG00000012140	471.986	0.51616	0.164141	3.14462	0.00166301	0.0168519	292811	Cep89
1464	ENSRNOG00000030790	6579.13	0.371285	0.118084	3.14424	0.00166521	0.0168635	311163	Ctnnd1
1465	ENSRNOG00000000281	155.48	-1.05697	0.336229	-3.14359	0.00166889	0.01689	680409	Prodh1
1466	ENSRNOG00000008752	892.454	0.589851	0.187788	3.14105	0.00168344	0.0170263	312195	Nrf1
1467	ENSRNOG00000011167	490.857	0.746005	0.237565	3.14022	0.00168822	0.0170446	305827	Wdhd1
1468	ENSRNOG00000013064	209.086	1.37299	0.437246	3.14009	0.00168896	0.0170446	362558	Lrp8
1469	ENSRNOG00000016728	107.314	1.06513	0.339199	3.14013	0.00168873	0.0170446	100362710	Tiam2
1470	ENSRNOG00000047860	45.5497	-1.66437	0.530056	-3.13999	0.00168954	0.0170446	501283	Plin5
1471	ENSRNOG00000011015	1308.47	0.798159	0.254287	3.13881	0.00169634	0.0171023	29721	Hivep2
1472	ENSRNOG00000009862	377.535	-1.22349	0.389883	-3.13809	0.00170053	0.0171229	93667	Olfm1
1473	ENSRNOG00000016085	654.52	-0.886662	0.282666	-3.13678	0.00170813	0.017169	300679	Mpzl2
1474	ENSRNOG00000023053	1333.56	0.706455	0.225219	3.13674	0.00170836	0.017169	306665	Ice1
1475	ENSRNOG00000008865	500.08	-1.48581	0.473783	-3.13606	0.00171236	0.0171983	363152	Stac
1476	ENSRNOG00000006048	562.926	0.861425	0.274709	3.13578	0.00171398	0.0172038	312299	Ezh2
1477	ENSRNOG00000022066	1598.59	-0.67089	0.213985	-3.13522	0.00171727	0.0172258	363236	Fam117b
1478	ENSRNOG00000009795	973.927	-0.827879	0.264212	-3.13339	0.00172799	0.0173115	29227	Nfib
1479	ENSRNOG00000038720	216.629	1.24799	0.398266	3.13356	0.00172701	0.0173115	314198	Cdkl1
1480	ENSRNOG00000000428	11.5458	-1.69172	0.540107	-3.1322	0.00173501	0.0173709	24298	Cyp21a1
1481	ENSRNOG00000009592	6643.51	-1.15512	0.368937	-3.13094	0.00174247	0.0174253	25035	Cyb5r3
1482	ENSRNOG00000016681	236.44	-1.74629	0.557757	-3.13091	0.00174264	0.0174253	282839	Mc2r
1483	ENSRNOG00000016794	1930.22	-0.706278	0.225672	-3.12967	0.00175005	0.0174884	296621	Phyhd1
1484	ENSRNOG00000050123	69.781	-1.68903	0.539787	-3.12907	0.00175363	0.0175131	252835	Gdf5
1485	ENSRNOG00000020646	2029.09	-0.986157	0.3152	-3.12867	0.00175597	0.0175255	361726	Sdhaf2
1486	ENSRNOG00000007540	62.356	1.12296	0.35914	3.1268	0.00176721	0.0175939	312897	Msc
1487	ENSRNOG00000009565	2454.83	-1.65055	0.527799	-3.12724	0.00176458	0.0175939	89813	Pdk4
1488	ENSRNOG00000010838	1503.42	-0.455579	0.14571	-3.12661	0.00176837	0.0175939	64363	Araf
1489	ENSRNOG00000014035	12.1028	-1.73348	0.554418	-3.12666	0.00176805	0.0175939	301334	Arhgef4
1490	ENSRNOG00000058497	202.405	0.896457	0.286698	3.12684	0.00176698	0.0175939	79122	Fdxr
1491	ENSRNOG00000009893	497.384	-0.791887	0.253311	-3.12614	0.00177118	0.0176109	299313	Uxt
1492	ENSRNOG00000048166	257.056	0.844559	0.270183	3.12588	0.00177274	0.0176154	679082	Arhgap19
1493	ENSRNOG00000055499	7.09495	-1.66042	0.531262	-3.12543	0.00177546	0.0176313	79219	Grid1
1494	ENSRNOG00000026407	65.4609	0.922379	0.295145	3.12517	0.00177703	0.0176359	361853	Fam184a
1495	ENSRNOG00000027447	1010.17	0.388645	0.124374	3.12481	0.00177921	0.0176465	311030	Stam2
1496	ENSRNOG00000001270	1254.57	1.03223	0.330396	3.12423	0.00178269	0.0176533	304485	Hvcn1
1497	ENSRNOG00000007111	3662.77	-0.63246	0.20249	-3.12341	0.00178767	0.0176533	25499	Nrdc
1498	ENSRNOG00000014811	1646.09	-0.380514	0.121816	-3.12368	0.00178603	0.0176533	100362155	Cyhr1
1499	ENSRNOG00000014811	1646.09	-0.380514	0.121816	-3.12368	0.00178603	0.0176533	108348051	LOC108348051
1500	ENSRNOG00000016930	1756.84	0.524623	0.167945	3.12379	0.00178539	0.0176533	292588	Ube2s
1501	ENSRNOG00000017212	2340.71	-0.917734	0.293735	-3.12436	0.00178193	0.0176533	313722	Spsb1
1502	ENSRNOG00000023593	1079.29	-0.53185	0.170239	-3.12413	0.00178329	0.0176533	361271	Upf2
1503	ENSRNOG00000059947	2239.53	1.23678	0.395958	3.1235	0.00178712	0.0176533	25216	Sdc1
1504	ENSRNOG00000001704	502.01	1.18861	0.380675	3.12237	0.00179399	0.0177047	50662	Runx1
1505	ENSRNOG00000012660	32997.5	0.901565	0.288784	3.12194	0.00179664	0.0177198	361945	Postn
1506	ENSRNOG00000017023	6104.25	-0.330052	0.105749	-3.1211	0.00180175	0.0177592	292082	Tcf25
1507	ENSRNOG00000012950	607.676	1.20298	0.385483	3.12071	0.00180415	0.0177718	313928	Efr3b
1508	ENSRNOG00000057458	141.646	1.21309	0.388805	3.12005	0.0018082	0.0178006	499873	Oip5
1509	ENSRNOG00000003947	415.543	-1.2052	0.386368	-3.1193	0.00181281	0.0178239	114523	Ntn1
1510	ENSRNOG00000013148	157.651	0.890602	0.285499	3.11946	0.00181182	0.0178239	298429	Rad54l
1511	ENSRNOG00000015308	274.269	1.22718	0.393775	3.11646	0.00183039	0.0179856	290326	Pbk
1512	ENSRNOG00000018464	39.0541	-0.957945	0.307412	-3.11616	0.00183226	0.0179928	316342	Lipt1
1513	ENSRNOG00000013588	10.4277	1.70761	0.548097	3.11552	0.00183621	0.0180205	25674	Glra1
1514	ENSRNOG00000019948	940.199	0.704956	0.226289	3.1153	0.0018376	0.0180231	311575	Phf20
1515	ENSRNOG00000004304	2182.6	-1.06411	0.341757	-3.11365	0.00184789	0.0181127	302678	Syap1
1516	ENSRNOG00000013179	6191.4	-0.983724	0.315972	-3.11332	0.00184993	0.0181168	94174	Tinagl1
1517	ENSRNOG00000023874	597.428	-0.939229	0.301708	-3.11304	0.00185173	0.0181168	311350	Tmem62
1518	ENSRNOG00000015177	4380.96	-1.03763	0.333431	-3.11196	0.00185848	0.0181605	315135	Sun2
1519	ENSRNOG00000032798	844.141	-0.881131	0.283131	-3.11209	0.00185768	0.0181605	140915	Slco3a1
1520	ENSRNOG00000009205	1824.2	-0.926691	0.297881	-3.11094	0.00186491	0.0181898	362051	Lmo4
1521	ENSRNOG00000019162	59.7906	-1.1842	0.380614	-3.11129	0.00186272	0.0181898	290224	Emc9
1522	ENSRNOG00000031038	256.629	-0.60732	0.195211	-3.11109	0.00186398	0.0181898	362129	Gtdc1
1523	ENSRNOG00000009005	550.771	-1.25919	0.404798	-3.11066	0.00186667	0.0181957	24546	Slco2a1
1524	ENSRNOG00000009892	3483.93	0.842803	0.270978	3.11022	0.00186947	0.0182119	300474	Adamts15
1525	ENSRNOG00000019110	316.064	1.51375	0.486798	3.10961	0.00187333	0.0182383	311639	Ocstamp
1526	ENSRNOG00000015939	812.858	-0.383708	0.123481	-3.10743	0.00188723	0.0183624	361059	Ccdc25
1527	ENSRNOG00000005513	4978.79	-0.365164	0.117527	-3.10707	0.00188952	0.0183733	29667	Srsf5
1528	ENSRNOG00000011427	799.133	-1.63672	0.527044	-3.10548	0.00189971	0.0184225	60563	Hr
1529	ENSRNOG00000017329	639.457	0.378097	0.121756	3.10538	0.00190038	0.0184225	305458	Tmem129
1530	ENSRNOG00000020621	15.0774	-1.61638	0.520459	-3.10568	0.00189843	0.0184225	295246	Dcst1
1531	ENSRNOG00000001842	389.705	-0.623323	0.200749	-3.10498	0.00190292	0.0184359	297727	Mrps35
1532	ENSRNOG00000047573	62.5335	-1.26283	0.406819	-3.10416	0.0019082	0.0184758	298366	Ttc39a
1533	ENSRNOG00000047573	62.5335	-1.26283	0.406819	-3.10416	0.0019082	0.0184758	108348114	LOC108348114
1534	ENSRNOG00000004147	1670.43	-1.59512	0.514072	-3.10292	0.00191622	0.0185421	303638	Abca8a
1535	ENSRNOG00000037638	1220.83	-0.6849	0.220752	-3.10258	0.00191842	0.0185521	687295	Timm50
1536	ENSRNOG00000019940	3031.01	0.553436	0.178452	3.10132	0.00192661	0.0186199	295235	Ssr2
1537	ENSRNOG00000033615	11404.8	-0.62196	0.200563	-3.10107	0.00192822	0.0186242	26199	ND3
1538	ENSRNOG00000009949	523.757	0.829804	0.267636	3.1005	0.00193197	0.0186491	295027	Pcdh18
1539	ENSRNOG00000009514	920.326	-1.5874	0.512103	-3.09976	0.00193678	0.0186615	24590	Mme
1540	ENSRNOG00000026212	1213.24	0.619564	0.199874	3.09977	0.00193673	0.0186615	362958	Micall1
1541	ENSRNOG00000054058	1216	-0.495078	0.159703	-3.09998	0.00193532	0.0186615	259221	Osbpl1a
1542	ENSRNOG00000011771	3110.84	-0.823113	0.265738	-3.09746	0.00195184	0.0187796	29463	Ptp4a1
1543	ENSRNOG00000011771	3110.84	-0.823113	0.265738	-3.09746	0.00195184	0.0187796	100365697	LOC100365697
1544	ENSRNOG00000015896	303.666	-0.852898	0.275364	-3.09735	0.00195259	0.0187796	503214	Rbpms2
1545	ENSRNOG00000033835	1928.17	0.590646	0.190672	3.0977	0.00195026	0.0187796	140694	Dnm1
1546	ENSRNOG00000033429	33.0249	-1.2628	0.407792	-3.09668	0.00195704	0.018811	100363112	LOC100363112
1547	ENSRNOG00000010875	356.244	-0.803588	0.259537	-3.09624	0.00195993	0.0188274	691931	Fam241a
1548	ENSRNOG00000060129	1434.89	-0.69442	0.224313	-3.09576	0.00196307	0.0188462	360764	Zfp655
1549	ENSRNOG00000010832	512.133	1.23207	0.398173	3.09432	0.00197263	0.0189266	290771	Pdgfrl
1550	ENSRNOG00000051489	31.0934	1.71087	0.55314	3.09301	0.00198139	0.0189991	494193	Klra1
1551	ENSRNOG00000033883	933.667	0.686704	0.222038	3.09274	0.00198319	0.0190049	312113	Stard8
1552	ENSRNOG00000008239	425.707	-0.582691	0.188525	-3.0908	0.00199619	0.0191064	445541	Repin1
1553	ENSRNOG00000022242	1395.75	1.11377	0.360335	3.09092	0.0019954	0.0191064	246759	Cxcl9
1554	ENSRNOG00000021031	17647.4	0.781468	0.252888	3.09018	0.00200037	0.0191118	29143	Grn
1555	ENSRNOG00000042758	430.112	-1.0483	0.339206	-3.09047	0.00199843	0.0191118	499990	Tmem243
1556	ENSRNOG00000049880	60.6328	-1.72274	0.557472	-3.09027	0.00199975	0.0191118	501201	Tmem200c
1557	ENSRNOG00000028017	2550.16	-0.660198	0.213664	-3.08989	0.00200229	0.0191187	361732	Tmem109
1558	ENSRNOG00000016357	393.51	1.04079	0.336874	3.08955	0.00200457	0.019129	362204	Golm2
1559	ENSRNOG00000013602	2026.51	0.420636	0.136186	3.08868	0.00201046	0.0191737	362636	Usp48
1560	ENSRNOG00000042536	224.263	1.31019	0.424375	3.08733	0.00201961	0.0192493	24627	Pde4d
1561	ENSRNOG00000010697	2120.89	-0.8878	0.28775	-3.08532	0.00203334	0.0193615	113965	Hadh
1562	ENSRNOG00000055281	550.406	1.18926	0.385467	3.08525	0.00203382	0.0193615	155696	Dcbld2
1563	ENSRNOG00000012383	1125.79	-0.638892	0.207107	-3.08484	0.00203665	0.0193768	293130	Ndufc2
1564	ENSRNOG00000003031	2668.82	0.643856	0.20878	3.0839	0.00204305	0.0194145	29600	Atp2b4
1565	ENSRNOG00000021273	555.36	-0.816962	0.264897	-3.08407	0.00204189	0.0194145	366196	Crls1
1566	ENSRNOG00000022537	221.544	1.17091	0.379719	3.08363	0.0020449	0.0194204	308607	E2f8
1567	ENSRNOG00000018281	2918.1	-0.502522	0.162986	-3.08323	0.00204768	0.0194352	291103	Uqcrfs1
1568	ENSRNOG00000009552	6172.13	-0.739371	0.239924	-3.08169	0.0020583	0.019523	296350	Serinc3
1569	ENSRNOG00000010673	544.83	-0.384498	0.124775	-3.08153	0.00205938	0.019523	363646	Eral1
1570	ENSRNOG00000002695	550.429	-0.453435	0.147156	-3.08133	0.00206076	0.0195243	289307	Tfb2m
1571	ENSRNOG00000053574	290.092	0.798418	0.259156	3.08083	0.00206422	0.0195455	679346	Tarbp1
1572	ENSRNOG00000020455	133.841	-1.54234	0.500656	-3.08064	0.00206557	0.0195465	171096	Cst6
1573	ENSRNOG00000049232	1015.71	-0.802224	0.260465	-3.07997	0.00207025	0.0195792	679869	Tcf7l2
1574	ENSRNOG00000007834	2673.02	0.451922	0.146742	3.07971	0.00207202	0.0195843	117152	Cand1
1575	ENSRNOG00000018319	1460.77	-0.396537	0.128776	-3.07927	0.0020751	0.0196017	681361	Pisd
1576	ENSRNOG00000006570	1279.99	0.555663	0.180488	3.07867	0.00207924	0.0196292	314249	Plekhg3
1577	ENSRNOG00000026186	358.446	-1.53364	0.498232	-3.07817	0.00208274	0.0196505	308021	Syde2
1578	ENSRNOG00000021242	1132.63	-1.54191	0.501142	-3.0768	0.00209237	0.0197296	311425	Adam33
1579	ENSRNOG00000000697	6324.15	0.690089	0.224312	3.07647	0.00209467	0.0197396	501841	Coro1c
1580	ENSRNOG00000020517	137.242	-0.898935	0.29223	-3.07612	0.00209713	0.0197511	361570	Prrg2
1581	ENSRNOG00000001052	1104.21	-0.913387	0.29697	-3.07568	0.00210021	0.0197683	361074	Slc25a30
1582	ENSRNOG00000003328	1122.97	-1.18839	0.386675	-3.07336	0.00211664	0.0198884	360480	Cdip1
1583	ENSRNOG00000010507	23.193	-1.66215	0.54077	-3.07367	0.00211445	0.0198884	25335	Mmp7
1584	ENSRNOG00000017037	108.184	0.804938	0.261924	3.07317	0.00211798	0.0198884	500572	Otud3
1585	ENSRNOG00000028341	527.203	0.56553	0.18408	3.07219	0.00212494	0.0199421	303193	Alkbh5
1586	ENSRNOG00000014776	1875.12	1.16823	0.380286	3.07197	0.00212651	0.019945	84420	Adcy7
1587	ENSRNOG00000013552	25719.7	-1.59495	0.519372	-3.07091	0.00213405	0.0199904	246074	Scd
1588	ENSRNOG00000057464	3466.38	-1.42321	0.463448	-3.07091	0.00213408	0.0199904	24948	Fmr1
1589	ENSRNOG00000019433	87.0977	-0.921593	0.300151	-3.07043	0.00213748	0.0199925	25531	Rab3a
1590	ENSRNOG00000001440	4194.9	-0.4634	0.150967	-3.06955	0.00214381	0.0200362	81829	Mdh2
1591	ENSRNOG00000021096	376.572	-0.962404	0.313607	-3.06882	0.00214906	0.0200735	308593	Tmem143
1592	ENSRNOG00000004706	3.88855	-1.6772	0.546641	-3.0682	0.00215352	0.0200815	313831	Vit
1593	ENSRNOG00000010752	753.684	0.354911	0.115672	3.06825	0.00215319	0.0200815	361626	Tmem41b
1594	ENSRNOG00000012054	1742.46	0.325429	0.106066	3.06817	0.00215371	0.0200815	313564	Zmpste24
1595	ENSRNOG00000015810	286.945	1.0558	0.344312	3.06641	0.00216644	0.0201765	292206	Trip13
1596	ENSRNOG00000001953	662.953	-1.14271	0.372789	-3.06529	0.0021746	0.0202406	288227	Bace2
1597	ENSRNOG00000036598	467.42	0.478165	0.15603	3.06458	0.00217977	0.020265	685933	LOC685933
1598	ENSRNOG00000036598	467.42	0.478165	0.15603	3.06458	0.00217977	0.020265	103689984	Tbc1d12
1599	ENSRNOG00000002449	1567.69	0.828354	0.270355	3.06395	0.00218435	0.0202838	113947	Maged2
1600	ENSRNOG00000052506	3321.56	-1.06293	0.346898	-3.06411	0.0021832	0.0202838	26956	Ak3
1601	ENSRNOG00000019122	3616.9	0.652906	0.213125	3.06349	0.00218773	0.0203033	100360302	Sec16a
1602	ENSRNOG00000010282	24.3266	-1.59636	0.521178	-3.06299	0.00219136	0.0203181	59115	Ninj2
1603	ENSRNOG00000015538	2440.14	-1.72187	0.562167	-3.06292	0.00219188	0.0203181	84356	Abcd2
1604	ENSRNOG00000029141	354.718	0.823748	0.269006	3.0622	0.00219718	0.0203554	689914	Trabd2b
1605	ENSRNOG00000006623	2263.88	-0.879778	0.287328	-3.06193	0.00219918	0.0203567	295629	Cd302
1606	ENSRNOG00000032991	82.277	-1.46246	0.477642	-3.06183	0.00219989	0.0203567	301510	Rufy4
1607	ENSRNOG00000010625	110.927	0.85321	0.278685	3.06155	0.00220193	0.0203636	444985	Dnmt3b
1608	ENSRNOG00000002759	296.596	-0.834126	0.272561	-3.06032	0.00221097	0.0204354	305348	Lias
1609	ENSRNOG00000043093	9.2915	-1.57208	0.513963	-3.05875	0.0022226	0.020519	367038	Ap1m2
1610	ENSRNOG00000059500	162.564	-1.13821	0.372113	-3.05878	0.00222237	0.020519	246060	Cdkn1c
1611	ENSRNOG00000016119	577.717	-1.14149	0.373478	-3.05638	0.00224025	0.0206557	100360552	Fzd7
1612	ENSRNOG00000016660	2080.1	-0.586243	0.191818	-3.05624	0.00224131	0.0206557	94194	Cox5b
1613	ENSRNOG00000062220	50.782	1.08622	0.355409	3.05625	0.00224122	0.0206557	679342	Cenpp
1614	ENSRNOG00000008902	2550.74	-0.595218	0.194777	-3.0559	0.00224386	0.0206672	84024	Pon1
1615	ENSRNOG00000029415	445.452	-0.533774	0.174724	-3.05496	0.00225091	0.0207081	497874	RGD1565784
1616	ENSRNOG00000028036	1236.76	1.33749	0.437961	3.05389	0.00225895	0.020758	315879	Adamts7
1617	ENSRNOG00000059659	3716.19	-0.730126	0.239069	-3.05404	0.00225781	0.020758	361816	Zfand3
1618	ENSRNOG00000034102	7.58882	-1.67888	0.549866	-3.05325	0.00226377	0.0207903	314627	Plk5
1619	ENSRNOG00000017146	1157.88	0.512181	0.167769	3.05289	0.0022665	0.0207923	100361818	Nfatc1
1620	ENSRNOG00000027016	845.643	-0.859537	0.28155	-3.05287	0.00226661	0.0207923	311088	Cobll1
1621	ENSRNOG00000003893	131.598	1.35933	0.445306	3.05259	0.00226879	0.0208003	303059	Ccnjl
1622	ENSRNOG00000024470	2913.94	0.567552	0.185968	3.05188	0.00227411	0.0208371	116666	Lman1
1623	ENSRNOG00000017133	1225.83	-0.511342	0.167592	-3.05112	0.00227991	0.0208781	306766	LOC306766
1624	ENSRNOG00000004172	821.254	-0.978091	0.320767	-3.04922	0.00229433	0.020986	81530	Pdk2
1625	ENSRNOG00000018825	3119.03	-0.370862	0.121621	-3.04933	0.00229352	0.020986	305895	Dcaf11
1626	ENSRNOG00000030017	306.968	0.563904	0.184956	3.04885	0.00229719	0.0210001	306274	Ercc6
1627	ENSRNOG00000029590	16.6441	-1.71722	0.563333	-3.04832	0.00230127	0.0210253	315091	Spatc1
1628	ENSRNOG00000008921	1894.45	-0.594892	0.195174	-3.04801	0.00230363	0.0210347	140734	Dynll2
1629	ENSRNOG00000061684	1696.01	-0.381261	0.125146	-3.04653	0.00231498	0.0211262	362440	Ndufa9
1630	ENSRNOG00000005352	563.75	1.13568	0.372859	3.04586	0.00232013	0.021161	302811	Elf4
1631	ENSRNOG00000027938	1226.52	0.846961	0.27815	3.04498	0.00232699	0.0212114	498764	Jcad
1632	ENSRNOG00000054757	4025.42	-1.07758	0.353979	-3.0442	0.002333	0.021254	25289	Adcy6
1633	ENSRNOG00000021815	1042.03	0.687875	0.225988	3.04386	0.00233561	0.0212656	303369	Lig3
1634	ENSRNOG00000049851	8.36457	-1.70517	0.560319	-3.04322	0.00234061	0.0212989	304922	Fmo6
1635	ENSRNOG00000003221	70.6214	-1.52739	0.501981	-3.04273	0.0023444	0.0213211	81523	Myoc
1636	ENSRNOG00000007457	8133.67	-1.42593	0.468748	-3.042	0.00235008	0.0213606	295703	Serping1
1637	ENSRNOG00000021234	73.0738	-1.08238	0.355892	-3.04131	0.00235549	0.0213975	311423	Slc4a11
1638	ENSRNOG00000028254	196.222	-0.556479	0.183013	-3.04066	0.00236063	0.0214319	499755	Tmem141
1639	ENSRNOG00000015664	120.508	-0.955735	0.314407	-3.0398	0.00236733	0.0214805	313490	Tmem8b
1640	ENSRNOG00000014025	38.65	1.64274	0.540751	3.03788	0.00238246	0.0216054	192213	Rasgrf1
1641	ENSRNOG00000018755	1523.09	-1.25557	0.41354	-3.03614	0.00239626	0.0217181	311569	Acss2
1642	ENSRNOG00000043304	2636.12	-1.71004	0.563649	-3.03387	0.00241437	0.0218698	689616	Apcdd1
1643	ENSRNOG00000004210	965.165	-0.987296	0.325466	-3.03349	0.00241744	0.0218845	298878	Osr1
1644	ENSRNOG00000051510	11.448	1.58863	0.523726	3.03333	0.00241875	0.0218845	291847	Ccdc113
1645	ENSRNOG00000009585	1147.79	0.600573	0.19804	3.03259	0.00242469	0.0219257	366964	Tcf20
1646	ENSRNOG00000009630	2735.5	-0.698372	0.230416	-3.03091	0.00243816	0.0220225	84013	Hsd17b12
1647	ENSRNOG00000021012	977.004	0.550648	0.181674	3.03097	0.00243766	0.0220225	310659	Rfx5
1648	ENSRNOG00000058057	565.634	0.648879	0.214185	3.02952	0.0024494	0.0221114	361091	Uggt2
1649	ENSRNOG00000028557	644.25	-0.877589	0.28999	-3.02627	0.00247589	0.0223252	301384	Hibch
1650	ENSRNOG00000009253	10.7952	1.70173	0.562427	3.02569	0.00248067	0.0223556	315510	Igsf9b
1651	ENSRNOG00000007117	233.169	-1.08402	0.358501	-3.02375	0.00249666	0.0224531	363544	Cluap1
1652	ENSRNOG00000024952	610.552	0.96674	0.319692	3.02397	0.00249482	0.0224531	291555	Atp8b1
1653	ENSRNOG00000018782	325.142	0.958548	0.317047	3.02336	0.00249981	0.0224534	291137	Gmnn
1654	ENSRNOG00000052634	83.3224	-1.40582	0.464988	-3.02334	0.0025	0.0224534	689621	Lsmem2
1655	ENSRNOG00000015233	3252.06	-0.89737	0.296838	-3.0231	0.00250198	0.0224585	300726	Etfa
1656	ENSRNOG00000001302	429.369	-0.8866	0.293387	-3.02195	0.0025115	0.0225057	25369	Adora2a
1657	ENSRNOG00000018677	3885.5	-0.916934	0.303397	-3.02222	0.00250926	0.0225057	25233	Akt2
1658	ENSRNOG00000061328	19.6081	1.67647	0.554738	3.0221	0.00251024	0.0225057	64019	Pag1
1659	ENSRNOG00000002511	440.035	1.37046	0.453546	3.02165	0.002514	0.0225154	114110	Flt4
1660	ENSRNOG00000027456	503.751	-1.13285	0.374945	-3.02137	0.00251635	0.0225237	293693	Cdc42bpg
1661	ENSRNOG00000005353	1039.17	0.499304	0.165355	3.01958	0.00253124	0.0226442	312603	Rybp
1662	ENSRNOG00000010174	1033.72	-0.699753	0.231839	-3.01827	0.00254223	0.0227298	301261	Enpp4
1663	ENSRNOG00000018343	2145.41	-0.576067	0.190899	-3.01766	0.00254738	0.022763	290985	Isca1
1664	ENSRNOG00000017123	37541.8	-0.632435	0.209639	-3.01678	0.00255478	0.0228035	24223	B2m
1665	ENSRNOG00000051952	1481.15	0.847065	0.280779	3.01684	0.0025542	0.0228035	500040	Tes
1666	ENSRNOG00000011865	608.144	-0.708319	0.234861	-3.01591	0.0025621	0.022856	680987	Ciao2b
1667	ENSRNOG00000000288	812.725	0.923978	0.306541	3.01421	0.00257651	0.0229587	287949	Scarf2
1668	ENSRNOG00000007561	8.58347	-1.54791	0.513804	-3.01265	0.00258978	0.023064	503194	Glb1l2
1669	ENSRNOG00000001303	846.716	0.72208	0.239935	3.00948	0.00261694	0.0232798	361828	Specc1l
1670	ENSRNOG00000030404	1023.98	1.38965	0.461854	3.00886	0.00262234	0.0233147	25387	Arrb1
1671	ENSRNOG00000020864	22.4811	-1.65159	0.548963	-3.00855	0.00262494	0.0233248	100359836	Kirrel2
1672	ENSRNOG00000000661	437.799	-0.697671	0.231964	-3.00767	0.0026326	0.0233705	304555	Hps4
1673	ENSRNOG00000003928	2381.47	-0.646032	0.214798	-3.00762	0.00263302	0.0233705	289196	Tmco1
1674	ENSRNOG00000030098	13.9381	1.59331	0.530007	3.0062	0.00264539	0.0234671	301042	Trim71
1675	ENSRNOG00000015585	79.7031	1.02305	0.340407	3.00538	0.00265246	0.0234845	364785	Suv39h2
1676	ENSRNOG00000028703	1174.7	0.902425	0.30023	3.00578	0.00264898	0.0234845	291733	Slc39a6
1677	ENSRNOG00000051948	3241.78	0.535057	0.178034	3.00536	0.00265265	0.0234845	363519	Hcfc1
1678	ENSRNOG00000055583	3245.84	0.922656	0.30701	3.00529	0.00265326	0.0234845	304315	Ttyh3
1679	ENSRNOG00000020233	1886.72	-0.755351	0.251395	-3.00464	0.00265892	0.0235167	83583	Rabac1
1680	ENSRNOG00000057194	722.497	-0.335276	0.11159	-3.00454	0.00265987	0.0235167	310672	Tars2
1681	ENSRNOG00000017751	2605.41	0.492132	0.163838	3.00377	0.00266658	0.023563	293551	Arl6ip1
1682	ENSRNOG00000014549	47.5109	1.33443	0.444649	3.00108	0.00269021	0.0237586	310460	Arhgef26
1683	ENSRNOG00000017911	458.489	0.629659	0.209888	2.99998	0.0027	0.0238317	362353	Tcaf1
1684	ENSRNOG00000013541	278	-1.53962	0.513248	-2.99976	0.00270194	0.0238357	306376	Sh2d4a
1685	ENSRNOG00000001878	924.148	0.465293	0.155131	2.99935	0.00270552	0.0238407	303792	Klhl22
1686	ENSRNOG00000059702	289.904	0.562843	0.187696	2.9987	0.00271138	0.0238659	300822	Tex9
1687	ENSRNOG00000021027	1194.53	-1.1212	0.373942	-2.99832	0.0027147	0.0238818	24309	Dbp
1688	ENSRNOG00000022870	1132.8	0.826005	0.275531	2.99786	0.00271878	0.0239045	59328	Smad5
1689	ENSRNOG00000000805	5281.76	1.15538	0.385484	2.99723	0.00272447	0.0239413	24392	Gja1
1690	ENSRNOG00000007769	3152.74	-0.761721	0.254224	-2.99626	0.00273315	0.0240009	362849	Marchf2
1691	ENSRNOG00000054437	142.74	1.10817	0.369867	2.99613	0.00273428	0.0240009	305584	Rel
1692	ENSRNOG00000000172	774.607	-1.00017	0.333913	-2.99531	0.00274166	0.0240126	691966	Sqor
1693	ENSRNOG00000007433	201.005	-0.999483	0.333653	-2.99557	0.00273928	0.0240126	303601	Cyb561
1694	ENSRNOG00000011446	91.3086	-1.68306	0.561863	-2.99551	0.0027399	0.0240126	301057	Vill
1695	ENSRNOG00000051499	1308.55	0.659695	0.220238	2.99537	0.00274108	0.0240126	171046	Tcf3
1696	ENSRNOG00000017613	829.689	0.528619	0.176558	2.99403	0.0027532	0.0241004	306672	Tent4a
1697	ENSRNOG00000019534	14619.2	-0.595819	0.199037	-2.9935	0.00275794	0.0241286	81637	Ap2a2
1698	ENSRNOG00000020714	556.973	0.73886	0.246885	2.99273	0.00276495	0.0241766	171143	Trpm4
1699	ENSRNOG00000005558	132.514	-0.673431	0.225053	-2.99233	0.00276859	0.0241951	100125367	LOC100125367
1700	ENSRNOG00000055010	276.601	-1.52169	0.508563	-2.99214	0.00277029	0.0241966	29134	Axin2
1701	ENSRNOG00000005587	4175.7	-0.556942	0.186179	-2.99143	0.00277677	0.0242159	114597	Suclg1
1702	ENSRNOG00000007404	237.316	0.695017	0.232339	2.99139	0.00277707	0.0242159	362578	Svbp
1703	ENSRNOG00000046949	326.91	-1.57653	0.526978	-2.99164	0.00277479	0.0242159	25736	Kcnb1
1704	ENSRNOG00000018390	6822.46	0.951977	0.318303	2.99079	0.0027826	0.0242508	361527	Pld3
1705	ENSRNOG00000006068	77.2574	-1.20499	0.40303	-2.98982	0.00279144	0.0242825	500921	Tmem117
1706	ENSRNOG00000006787	1482.13	1.10587	0.369858	2.98998	0.00278998	0.0242825	298298	Dhcr24
1707	ENSRNOG00000020659	1030.99	-0.541039	0.180946	-2.99006	0.00278922	0.0242825	363023	Mrpl4
1708	ENSRNOG00000026646	627.849	-0.63323	0.211802	-2.98972	0.00279235	0.0242825	362588	Ndufs5
1709	ENSRNOG00000026646	627.849	-0.63323	0.211802	-2.98972	0.00279235	0.0242825	100363268	LOC100363268
1710	ENSRNOG00000021750	1248.42	-1.18392	0.396047	-2.98935	0.00279571	0.0242984	25261	Id1
1711	ENSRNOG00000037449	496.215	0.808507	0.270503	2.9889	0.00279986	0.0243211	304573	Pole
1712	ENSRNOG00000016484	285.569	-1.07997	0.361416	-2.98817	0.00280656	0.0243393	297029	Gstk1
1713	ENSRNOG00000019036	242.312	-1.15865	0.387725	-2.98833	0.00280506	0.0243393	307858	Ldhd
1714	ENSRNOG00000022372	1485.67	0.524358	0.175463	2.98842	0.00280424	0.0243393	500569	Kdm1a
1715	ENSRNOG00000005711	303.377	-1.65074	0.552667	-2.98685	0.00281864	0.0244308	313278	Ptprd
1716	ENSRNOG00000050843	1076.07	-0.960105	0.321494	-2.98638	0.00282298	0.0244551	688517	Mmut
1717	ENSRNOG00000018309	7748.78	0.362652	0.121481	2.98526	0.00283338	0.0245318	117535	Chd4
1718	ENSRNOG00000027012	783.072	0.582448	0.195143	2.98472	0.00283837	0.0245498	408223	Usp54
1719	ENSRNOG00000028113	694.675	-0.728731	0.244155	-2.9847	0.00283855	0.0245498	293057	Whamm
1720	ENSRNOG00000004165	233.041	-1.21599	0.407447	-2.98441	0.00284127	0.0245599	85421	Prkd1
1721	ENSRNOG00000012037	585.149	0.790242	0.265141	2.98046	0.0028782	0.0248385	29750	Galnt7
1722	ENSRNOG00000054011	616.846	0.631422	0.211867	2.98027	0.00287993	0.02484	315912	Tbc1d8b
1723	ENSRNOG00000038449	323.7	-0.599135	0.201051	-2.98001	0.00288235	0.0248474	100912924	Tigd2
1724	ENSRNOG00000021061	1295.75	0.775757	0.260337	2.97982	0.00288422	0.02485	293694	Map4k2
1725	ENSRNOG00000038330	247.39	-0.910428	0.305568	-2.97947	0.00288752	0.0248624	361941	RGD1359508
1726	ENSRNOG00000053145	1595.79	-0.787676	0.26438	-2.97933	0.00288879	0.0248624	290381	Vwa8
1727	ENSRNOG00000005309	68.3225	-1.55489	0.521991	-2.97876	0.00289416	0.0248724	29710	Scn8a
1728	ENSRNOG00000010178	431.149	-0.557862	0.187283	-2.97871	0.00289465	0.0248724	116679	Cgrrf1
1729	ENSRNOG00000060914	611.533	0.448668	0.150616	2.97888	0.00289301	0.0248724	287199	Nudcd2
1730	ENSRNOG00000017416	1437.16	1.01783	0.341914	2.97685	0.00291225	0.02501	291463	Ppic
1731	ENSRNOG00000002229	1386.18	-1.26263	0.424272	-2.97598	0.00292049	0.0250538	64532	Adcy5
1732	ENSRNOG00000018391	1040.84	-0.608091	0.204332	-2.97599	0.00292046	0.0250538	688405	Cdk2ap2
1733	ENSRNOG00000002227	590.033	1.19408	0.401466	2.9743	0.00293659	0.0251511	64030	Kit
1734	ENSRNOG00000019276	1006.71	-0.61437	0.20655	-2.97444	0.00293521	0.0251511	307480	Dele1
1735	ENSRNOG00000016937	1656.64	-0.414969	0.139555	-2.97352	0.00294409	0.0252017	298549	Mtfr1l
1736	ENSRNOG00000000017	545.008	0.935088	0.314567	2.97262	0.00295269	0.0252577	297738	Steap1
1737	ENSRNOG00000023548	1671.91	1.47373	0.495787	2.9725	0.00295381	0.0252577	316638	Sned1
1738	ENSRNOG00000011455	860.406	0.585466	0.196997	2.97195	0.00295912	0.0252759	315439	Slc36a4
1739	ENSRNOG00000047368	8.64523	-1.62349	0.546252	-2.97206	0.00295812	0.0252759	301118	Acer1
1740	ENSRNOG00000034013	1713.4	-0.82792	0.278656	-2.97112	0.00296715	0.0253309	60581	Acaca
1741	ENSRNOG00000002610	3665.7	-0.76753	0.258422	-2.97006	0.00297737	0.0253772	260416	Carhsp1
1742	ENSRNOG00000004201	110.253	0.970738	0.326823	2.97023	0.0029758	0.0253772	116839	Rims2
1743	ENSRNOG00000012771	1808.08	0.516805	0.173999	2.97015	0.00297652	0.0253772	314336	Ddx41
1744	ENSRNOG00000003098	136.07	-1.27169	0.428201	-2.96985	0.00297945	0.0253813	60357	Prom1
1745	ENSRNOG00000002488	1245.13	0.787844	0.265373	2.96882	0.00298948	0.0254531	170501	Galnt10
1746	ENSRNOG00000016971	253.047	-1.24723	0.420238	-2.96791	0.00299828	0.0255143	307839	Zfp612
1747	ENSRNOG00000009282	1563.53	-0.413108	0.139242	-2.96684	0.00300878	0.02559	296731	Nub1
1748	ENSRNOG00000002800	12.4941	1.66656	0.561884	2.96602	0.00301684	0.0256448	302421	Gdpd2
1749	ENSRNOG00000037509	253.165	0.769886	0.259592	2.96575	0.00301942	0.025653	114212	Chek2
1750	ENSRNOG00000018775	570.021	-0.676762	0.22828	-2.96461	0.00303069	0.025735	100363310	Cystm1
1751	ENSRNOG00000005614	2045.58	-0.451409	0.152315	-2.96366	0.00304004	0.0258005	79462	Txn2
1752	ENSRNOG00000001435	72.9595	-1.35008	0.45571	-2.96258	0.00305074	0.0258762	304401	Ssc4d
1753	ENSRNOG00000024986	78.8188	-1.66978	0.563653	-2.96243	0.00305222	0.0258762	500152	Mmrn1
1754	ENSRNOG00000007686	35.4872	-1.63557	0.552335	-2.9612	0.00306442	0.025952	56003	Septin3
1755	ENSRNOG00000005955	136.566	1.20534	0.407083	2.96091	0.0030673	0.0259625	300384	Naalad2
1756	ENSRNOG00000009329	1539.93	-1.18223	0.399555	-2.95886	0.0030878	0.0261221	252917	Nr1d1
1757	ENSRNOG00000010711	863.44	0.696926	0.235566	2.95852	0.00309119	0.0261369	299284	Dicer1
1758	ENSRNOG00000057817	3340.54	-0.683671	0.231099	-2.95835	0.00309293	0.0261376	59317	Epb41l1
1759	ENSRNOG00000026770	22.6862	-1.0509	0.355301	-2.95778	0.00309859	0.0261716	296280	Tspy26
1760	ENSRNOG00000000695	1423.16	0.545033	0.184323	2.95695	0.00310699	0.0262237	304580	Ssh1
1761	ENSRNOG00000015852	1810.48	0.541605	0.18317	2.95684	0.00310807	0.0262237	306400	Arhgap35
1762	ENSRNOG00000016997	62.5809	-0.895337	0.302822	-2.95665	0.00311003	0.0262263	689561	Bnip5
1763	ENSRNOG00000019340	952.307	0.617475	0.209017	2.95419	0.00313493	0.0263943	311573	Cep250
1764	ENSRNOG00000057284	4394.23	-0.426637	0.144413	-2.95428	0.00313399	0.0263943	362217	Cenpb
1765	ENSRNOG00000019245	348.029	-0.54019	0.182882	-2.95377	0.00313916	0.0264019	293488	Sgf29
1766	ENSRNOG00000061304	45.9103	-1.08772	0.368232	-2.95391	0.0031378	0.0264019	29599	Atp2b3
1767	ENSRNOG00000019377	25.3819	1.38394	0.468651	2.95303	0.00314668	0.0264371	25378	Amh
1768	ENSRNOG00000019859	4378.7	-1.01253	0.342858	-2.95319	0.00314506	0.0264371	361401	Pla2g15
1769	ENSRNOG00000013743	6696.34	0.62166	0.210564	2.95236	0.00315356	0.0264809	80843	Sec61a1
1770	ENSRNOG00000027791	1898.4	-0.63594	0.215461	-2.95154	0.00316197	0.0265375	688386	Cox7a2l2
1771	ENSRNOG00000048164	378.699	-0.512778	0.173776	-2.9508	0.00316952	0.0265868	367196	Acad8
1772	ENSRNOG00000029028	7657.29	-0.941335	0.319166	-2.94936	0.00318434	0.026697	299618	Mknk2
1773	ENSRNOG00000059061	1936.92	-0.620061	0.210261	-2.949	0.00318801	0.0267137	685322	Uqcr10
1774	ENSRNOG00000013578	2273.52	1.33479	0.45284	2.94759	0.00320266	0.0268081	301227	Trem2
1775	ENSRNOG00000020308	4095.01	-1.08536	0.368211	-2.94767	0.00320181	0.0268081	64526	Ech1
1776	ENSRNOG00000006126	1216.93	0.4283	0.145315	2.94738	0.00320476	0.0268116	113929	Nup88
1777	ENSRNOG00000013911	985.381	0.546763	0.185577	2.94628	0.00321625	0.0268664	297393	Nagk
1778	ENSRNOG00000031927	327.207	1.58518	0.538031	2.94626	0.00321639	0.0268664	29245	Klk6
1779	ENSRNOG00000061519	1105.82	0.630813	0.214092	2.94646	0.00321436	0.0268664	362719	Asap2
1780	ENSRNOG00000002196	997.963	1.03305	0.350785	2.94498	0.0032298	0.0269501	100361733	Ociad2
1781	ENSRNOG00000052051	48.9593	1.21719	0.413299	2.94505	0.00322901	0.0269501	56814	Slc24a1
1782	ENSRNOG00000022845	255.499	-1.37151	0.465771	-2.9446	0.00323371	0.0269686	367153	Cep70
1783	ENSRNOG00000061213	635.135	-0.804472	0.273376	-2.94273	0.00325335	0.0271181	294696	Mrps36
1784	ENSRNOG00000029077	256.295	-0.621932	0.21138	-2.94225	0.0032584	0.0271459	502017	Dpm3
1785	ENSRNOG00000004754	132.481	-1.3189	0.448429	-2.94116	0.00326983	0.0271916	500707	Tc2n
1786	ENSRNOG00000016239	605.666	-0.931224	0.316627	-2.94108	0.00327073	0.0271916	291403	Zadh2
1787	ENSRNOG00000017829	1495.63	-0.510327	0.173509	-2.94122	0.00326921	0.0271916	298681	Ssu72
1788	ENSRNOG00000019184	1151.75	-1.50072	0.510178	-2.94156	0.00326566	0.0271916	25339	Npr3
1789	ENSRNOG00000006178	9217.41	0.471366	0.16045	2.93778	0.00330572	0.0274681	29489	Dync1h1
1790	ENSRNOG00000007648	3984.6	-0.441216	0.150219	-2.93716	0.00331235	0.0274991	79434	Rab11b
1791	ENSRNOG00000013267	1350.23	0.698501	0.237889	2.93625	0.00332204	0.027543	296474	Helz2
1792	ENSRNOG00000018835	4072.69	0.603845	0.205661	2.93612	0.00332341	0.027543	29492	Notch2
1793	ENSRNOG00000027436	230.819	0.621107	0.211525	2.93633	0.00332125	0.027543	365192	Zfp324
1794	ENSRNOG00000019330	1040.68	-0.781044	0.266049	-2.93572	0.00332777	0.0275648	362248	Procr
1795	ENSRNOG00000005130	10290.8	-0.632695	0.215695	-2.93329	0.00335395	0.0277426	360975	Ogdh
1796	ENSRNOG00000005130	10290.8	-0.632695	0.215695	-2.93329	0.00335395	0.0277426	103693780	LOC103693780
1797	ENSRNOG00000049446	47.1585	-1.51181	0.515436	-2.93307	0.0033563	0.0277432	100366030	LOC100366030
1798	ENSRNOG00000001010	1978.89	0.75916	0.258854	2.93277	0.00335955	0.0277556	304285	Tecpr1
1799	ENSRNOG00000009802	155.804	-1.32171	0.450698	-2.93259	0.00336152	0.0277575	691938	Fam124a
1800	ENSRNOG00000010240	569.984	1.01591	0.346455	2.93229	0.00336473	0.0277695	300870	Tent5a
1801	ENSRNOG00000008178	1081.13	0.760266	0.259301	2.93198	0.00336806	0.0277825	360577	Nxn
1802	ENSRNOG00000009837	1007.53	0.679592	0.231799	2.93182	0.0033698	0.0277825	679811	Tmem131l
1803	ENSRNOG00000015777	1338.05	0.60247	0.20552	2.93145	0.00337383	0.0278013	307271	Mex3c
1804	ENSRNOG00000034177	210.924	-1.23992	0.423051	-2.93089	0.00337993	0.0278265	116683	Efna5
1805	ENSRNOG00000048036	8.30457	-1.59518	0.544272	-2.93085	0.0033804	0.0278265	58982	Ncan
1806	ENSRNOG00000009724	542.306	0.430249	0.146841	2.93003	0.00338926	0.027885	362514	Tstd2
1807	ENSRNOG00000016724	156.172	1.22125	0.41691	2.9293	0.00339729	0.0279366	116724	Epb41l3
1808	ENSRNOG00000000042	363.595	0.758253	0.258877	2.92901	0.00340042	0.0279479	289424	Xpr1
1809	ENSRNOG00000007427	261.691	0.494566	0.168863	2.92881	0.00340265	0.0279517	85260	Entpd6
1810	ENSRNOG00000004127	2443.85	0.821518	0.280596	2.92776	0.00341418	0.0280319	171457	Cep170
1811	ENSRNOG00000018092	1571.73	1.20962	0.413205	2.92742	0.00341787	0.0280477	361226	Cd83
1812	ENSRNOG00000008459	631.886	-0.476474	0.162888	-2.92515	0.00344287	0.0282383	685029	Anapc13
1813	ENSRNOG00000018829	2113	-0.369292	0.126289	-2.92418	0.0034536	0.0283117	287452	RGD1308134
1814	ENSRNOG00000000718	2217.77	0.453532	0.155143	2.92332	0.00346322	0.0283472	288353	Cggbp1
1815	ENSRNOG00000004110	476.501	-0.695374	0.237848	-2.92361	0.00346002	0.0283472	313974	Trib2
1816	ENSRNOG00000028779	17.2579	-1.62273	0.555101	-2.92331	0.00346329	0.0283472	408230	Wfdc15b
1817	ENSRNOG00000015727	272.622	1.26698	0.43359	2.92207	0.00347713	0.0284458	309380	Loxl4
1818	ENSRNOG00000018576	206.373	0.758424	0.259629	2.92118	0.00348704	0.0285114	362627	Rcan3
1819	ENSRNOG00000043295	231.601	-1.08712	0.372168	-2.92103	0.00348874	0.0285114	498014	RGD1565033
1820	ENSRNOG00000033343	133.392	-0.815856	0.279396	-2.92007	0.00349951	0.0285847	497040	Prss36
1821	ENSRNOG00000007472	2698.6	0.523882	0.17943	2.9197	0.00350369	0.0285894	297514	Setd5
1822	ENSRNOG00000058329	305.791	1.18374	0.405411	2.91984	0.00350207	0.0285894	113931	Prrx2
1823	ENSRNOG00000028534	304.741	0.735568	0.251975	2.91921	0.00350921	0.0286198	498390	Zfp518b
1824	ENSRNOG00000015912	1285.21	-0.691748	0.237025	-2.91846	0.00351768	0.0286741	293620	Ptdss2
1825	ENSRNOG00000011498	1054.19	0.551251	0.188918	2.91793	0.00352363	0.028684	313323	Psip1
1826	ENSRNOG00000018170	3990.95	-0.827062	0.283436	-2.91799	0.00352299	0.028684	94172	Slc27a1
1827	ENSRNOG00000051235	16158.8	-0.913178	0.312961	-2.91787	0.00352431	0.028684	24231	C2
1828	ENSRNOG00000037782	7.84962	-1.64197	0.562842	-2.91729	0.00353085	0.0287226	685128	Gkn3
1829	ENSRNOG00000001874	36.0431	-1.63728	0.56131	-2.91689	0.00353539	0.0287447	303787	Slc7a4
1830	ENSRNOG00000004423	1000.07	0.457754	0.156951	2.91653	0.00353944	0.0287629	64619	Zbtb18
1831	ENSRNOG00000010535	7.50499	1.47398	0.505429	2.91629	0.00354225	0.028771	310174	Cdh18
1832	ENSRNOG00000017155	871.048	-0.854623	0.293089	-2.91592	0.00354644	0.0287904	316369	Nck2
1833	ENSRNOG00000016998	162.909	1.28609	0.441111	2.91557	0.00355037	0.0288075	25049	Atxn1
1834	ENSRNOG00000018691	5273.31	-0.262404	0.090012	-2.91521	0.00355449	0.0288263	298686	Ccnl2
1835	ENSRNOG00000018691	5273.31	-0.262404	0.090012	-2.91521	0.00355449	0.0288263	298687	Aurkaip1
1836	ENSRNOG00000027728	1174.51	0.535553	0.183786	2.91401	0.00356819	0.0288943	315858	Ibtk
1837	ENSRNOG00000038825	8.883	-1.61391	0.553847	-2.914	0.00356835	0.0288943	499570	Fabp12
1838	ENSRNOG00000004524	637.697	0.50379	0.172899	2.91378	0.00357084	0.0288998	289277	Desi2
1839	ENSRNOG00000039871	434.275	-0.58982	0.202451	-2.91339	0.00357524	0.0289207	289928	RGD1306063
1840	ENSRNOG00000046566	5.13282	1.63857	0.562514	2.91294	0.0035804	0.0289477	25609	Tub
1841	ENSRNOG00000010474	5786.01	0.440989	0.151433	2.9121	0.0035901	0.0289965	297428	Copg1
1842	ENSRNOG00000010474	5786.01	0.440989	0.151433	2.9121	0.0035901	0.0289965	500251	Hmces
1843	ENSRNOG00000018179	983.934	0.533274	0.183188	2.91108	0.00360179	0.0290467	306253	Glt8d1
1844	ENSRNOG00000058337	823.21	1.26213	0.433691	2.91021	0.00361186	0.0291131	85240	Plcb2
1845	ENSRNOG00000012460	97.0093	-0.899423	0.309304	-2.90789	0.00363876	0.029315	25707	Cntf
1846	ENSRNOG00000061058	8919.5	-0.424256	0.145917	-2.90751	0.00364321	0.029336	117180	Csde1
1847	ENSRNOG00000061058	8919.5	-0.424256	0.145917	-2.90751	0.00364321	0.029336	100364335	LOC100364335
1848	ENSRNOG00000019486	132.199	-1.52313	0.523974	-2.90687	0.0036506	0.0293806	83810	Trpv1
1849	ENSRNOG00000005008	2412.02	-1.36116	0.468312	-2.90652	0.00365469	0.0293837	296269	Angpt4
1850	ENSRNOG00000019824	1162.15	-0.480289	0.165242	-2.90658	0.00365402	0.0293837	306347	Ell
1851	ENSRNOG00000005868	223.617	0.591145	0.203398	2.90635	0.00365671	0.0293851	295654	Ttc21b
1852	ENSRNOG00000046428	18.7046	1.41257	0.486281	2.90484	0.00367441	0.0294975	100365744	Lrrc75b
1853	ENSRNOG00000011340	2008.73	-0.408262	0.140589	-2.90394	0.00368494	0.029567	685374	Ankrd13c
1854	ENSRNOG00000036693	1841.92	-1.13045	0.389319	-2.90366	0.00368825	0.0295787	170943	Slc25a10
1855	ENSRNOG00000019328	984.301	-1.35182	0.465667	-2.90297	0.00369639	0.029614	58835	Phgdh
1856	ENSRNOG00000022555	44.1135	-1.10562	0.380846	-2.90307	0.00369521	0.029614	497899	LOC497899
1857	ENSRNOG00000021546	26.6186	-1.24082	0.427483	-2.90261	0.00370064	0.0296331	500449	Sit1
1858	ENSRNOG00000059479	106.014	-1.54381	0.532093	-2.90138	0.00371518	0.0297345	305509	Adcy1
1859	ENSRNOG00000005936	224.352	1.24665	0.429763	2.90079	0.00372219	0.029753	58921	Foxm1
1860	ENSRNOG00000007990	3811.66	-0.841678	0.290162	-2.90072	0.0037231	0.029753	312670	Adipor2
1861	ENSRNOG00000026704	16.1997	1.56021	0.537818	2.901	0.00371979	0.029753	66027	Drp2
1862	ENSRNOG00000008364	7908.67	-1.11017	0.382758	-2.90044	0.00372639	0.0297643	24248	Cat
1863	ENSRNOG00000022576	251.619	-1.09697	0.378287	-2.89984	0.00373353	0.0297913	367323	Nudt12
1864	ENSRNOG00000032618	344.713	-1.26186	0.435132	-2.89994	0.00373229	0.0297913	300999	Mst1r
1865	ENSRNOG00000009068	2788.15	-1.19332	0.411551	-2.89958	0.00373668	0.0298015	363989	Phlda3
1866	ENSRNOG00000031643	2751.44	0.936469	0.322987	2.8994	0.00373873	0.0298029	308912	Dchs1
1867	ENSRNOG00000005274	511.944	0.43469	0.14995	2.89891	0.00374468	0.0298353	362779	Vrk1
1868	ENSRNOG00000001060	509.623	-0.438454	0.151276	-2.89837	0.00375112	0.0298486	360803	Snrnp35
1869	ENSRNOG00000012524	3657.83	-0.412352	0.142274	-2.89829	0.00375199	0.0298486	246282	Zfp91
1870	ENSRNOG00000016229	447.125	0.748261	0.258158	2.89846	0.00374997	0.0298486	301235	Bicral
1871	ENSRNOG00000024733	71.0132	0.964709	0.332875	2.89811	0.00375421	0.0298513	295160	Mnd1
1872	ENSRNOG00000048949	287.161	0.724785	0.250105	2.89792	0.00375648	0.0298544	171402	Elovl6
1873	ENSRNOG00000048949	287.161	0.724785	0.250105	2.89792	0.00375648	0.0298544	102549542	LOC102549542
1874	ENSRNOG00000047708	491.46	-1.21631	0.419835	-2.89711	0.00376617	0.0299165	681913	Gstz1
1875	ENSRNOG00000006587	2447.34	-0.549261	0.189608	-2.89683	0.00376958	0.0299286	299295	Setd3
1876	ENSRNOG00000007018	366.112	0.887297	0.306497	2.89496	0.00379205	0.030092	362197	Mapkbp1
1877	ENSRNOG00000000588	141.605	-0.964701	0.333291	-2.89447	0.00379794	0.0301237	170566	Slc16a10
1878	ENSRNOG00000012702	843.985	0.622132	0.214989	2.89378	0.0038063	0.0301297	29508	Nfya
1879	ENSRNOG00000018381	337.77	-0.416298	0.143854	-2.89389	0.00380504	0.0301297	361243	Cdkal1
1880	ENSRNOG00000046028	399.77	0.899968	0.311	2.89379	0.00380627	0.0301297	366403	Fam29a
1881	ENSRNOG00000011445	525.142	0.890552	0.307848	2.89283	0.00381791	0.0302066	500557	Nkain1
1882	ENSRNOG00000015916	613.713	-0.716752	0.247799	-2.89248	0.00382215	0.030225	300125	Ttc38
1883	ENSRNOG00000011381	26.8193	-1.56362	0.540714	-2.89178	0.00383069	0.0302716	171410	Acsbg1
1884	ENSRNOG00000015002	440.468	-1.09785	0.379698	-2.89137	0.00383567	0.0302716	303343	Abhd15
1885	ENSRNOG00000016774	631.681	-0.520007	0.179847	-2.89139	0.00383548	0.0302716	302986	Telo2
1886	ENSRNOG00000046252	521.951	0.697244	0.241141	2.89144	0.00383483	0.0302716	686610	Tbl2
1887	ENSRNOG00000057264	6.89695	-1.62571	0.562306	-2.89116	0.00383825	0.030277	300207	Tex49
1888	ENSRNOG00000022166	397.182	0.852972	0.295211	2.88937	0.00386017	0.0304348	501539	Ammecr1
1889	ENSRNOG00000012329	2296.24	-0.549373	0.190164	-2.88894	0.00386545	0.0304612	290796	Saraf
1890	ENSRNOG00000020804	2724.31	0.491077	0.170003	2.88864	0.00386913	0.0304751	301020	Smarcc1
1891	ENSRNOG00000014139	318.977	0.422085	0.146155	2.88793	0.00387788	0.0305289	266809	Sclt1
1892	ENSRNOG00000011253	38.0781	-1.48229	0.513362	-2.88742	0.00388416	0.0305632	306504	Trmt9b
1893	ENSRNOG00000019425	1720.8	-0.599445	0.207735	-2.88562	0.00390643	0.030697	64670	Gabarapl2
1894	ENSRNOG00000019425	1720.8	-0.599445	0.207735	-2.88562	0.00390643	0.030697	100359937	LOC100359937
1895	ENSRNOG00000020044	602.285	-0.534758	0.185303	-2.88585	0.00390356	0.030697	499288	Mob2
1896	ENSRNOG00000046922	579.271	0.44341	0.153664	2.88558	0.00390696	0.030697	682920	Phactr4
1897	ENSRNOG00000020056	1873.92	-0.256903	0.0890799	-2.88396	0.00392704	0.0308395	360632	Retreg3
1898	ENSRNOG00000007892	6528.14	0.444464	0.154258	2.88131	0.00396028	0.0310852	312903	Tram1
1899	ENSRNOG00000031721	309.017	-0.673884	0.233947	-2.8805	0.00397043	0.0311494	368190	Dnajc30
1900	ENSRNOG00000004262	103.902	0.661923	0.229834	2.88001	0.00397662	0.0311518	102546716	LOC102546716
1901	ENSRNOG00000033119	1217.81	-0.839447	0.291451	-2.88023	0.00397383	0.0311518	25031	Plcb4
1902	ENSRNOG00000047799	356.381	-1.21086	0.420418	-2.88014	0.00397497	0.0311518	83579	Gnb5
1903	ENSRNOG00000002182	3520.43	0.66173	0.229872	2.87869	0.00399333	0.0312673	305227	Septin11
1904	ENSRNOG00000030639	215.339	0.706437	0.24563	2.87601	0.00402731	0.0315023	310306	Usp13
1905	ENSRNOG00000003524	6909.17	0.676227	0.235219	2.87488	0.00404179	0.0315414	287633	Lrrc59
1906	ENSRNOG00000007684	558.741	0.401879	0.13978	2.87509	0.00403911	0.0315414	300032	Zc3h3
1907	ENSRNOG00000008244	454.414	0.560743	0.19504	2.87501	0.00404009	0.0315414	690035	LOC690035
1908	ENSRNOG00000012729	976.159	-0.743941	0.25879	-2.87469	0.00404423	0.0315414	361939	Mfsd8
1909	ENSRNOG00000033593	3810.28	-0.396629	0.13797	-2.87476	0.00404341	0.0315414	298369	Osbpl9
1910	ENSRNOG00000001623	620.616	0.521551	0.181464	2.87413	0.00405142	0.031549	304056	Zbtb21
1911	ENSRNOG00000013046	398.85	1.21145	0.421501	2.87413	0.0040514	0.031549	100361830	Tram2
1912	ENSRNOG00000018509	374.843	1.16239	0.404439	2.87408	0.00405201	0.031549	171056	Cx3cr1
1913	ENSRNOG00000049724	219.12	-0.732091	0.254743	-2.87384	0.00405513	0.031549	367384	B3gntl1
1914	ENSRNOG00000027156	117.373	-1.11743	0.389063	-2.87211	0.00407745	0.0316606	293950	Morn4
1915	ENSRNOG00000046361	153.923	-1.00959	0.351506	-2.87217	0.00407657	0.0316606	500126	Hoxa7
1916	ENSRNOG00000046361	153.923	-1.00959	0.351506	-2.87217	0.00407657	0.0316606	103692126	NEWGENE_1587253
1917	ENSRNOG00000039596	34.133	-1.47706	0.514702	-2.86974	0.00410808	0.0318828	689207	Prob1
1918	ENSRNOG00000015109	399.781	-0.781756	0.272448	-2.86938	0.0041128	0.0319039	290802	Ubxn8
1919	ENSRNOG00000012358	44.7352	0.905501	0.315631	2.86886	0.00411953	0.0319405	286936	Pcyt1b
1920	ENSRNOG00000025584	190.135	-0.753826	0.262868	-2.86769	0.00413479	0.032043	65218	Agap2
1921	ENSRNOG00000060350	6301.68	-0.89587	0.312454	-2.86721	0.00414112	0.0320609	686590	Iqsec1
1922	ENSRNOG00000005109	47.091	-1.45739	0.508449	-2.86636	0.00415228	0.032116	680110	Rprm
1923	ENSRNOG00000009191	462.339	-1.18184	0.41251	-2.86501	0.00416999	0.0322372	311550	Ccm2l
1924	ENSRNOG00000000599	10342.7	0.665481	0.232297	2.86479	0.00417289	0.032244	309816	Lama4
1925	ENSRNOG00000043044	4421.06	0.678105	0.23685	2.86302	0.00419628	0.0324089	690976	Cnn2
1926	ENSRNOG00000028436	23.2357	-1.39592	0.487607	-2.86279	0.00419924	0.032416	685826	Rprml
1927	ENSRNOG00000009172	26.8989	-1.33661	0.466925	-2.86257	0.00420217	0.0324229	502774	Cpvl
1928	ENSRNOG00000007133	12747.8	0.868466	0.303456	2.86192	0.00421088	0.0324743	315217	Plxnb2
1929	ENSRNOG00000060087	35.1416	-1.35486	0.47347	-2.86156	0.0042156	0.0324949	24173	Adra1b
1930	ENSRNOG00000011500	20.5885	1.16355	0.406743	2.86064	0.00422786	0.0325736	690528	Pou2af1
1931	ENSRNOG00000046660	223.29	1.12959	0.394898	2.86046	0.00423022	0.032576	691984	Gpc6
1932	ENSRNOG00000013938	201.297	0.803244	0.280843	2.86012	0.00423481	0.0325955	308523	Tshz3
1933	ENSRNOG00000010263	149.654	-1.59373	0.557453	-2.85896	0.00425035	0.0326993	84588	Cldn11
1934	ENSRNOG00000042189	4519.94	0.381028	0.133284	2.85877	0.00425283	0.0327025	246324	Rab31
1935	ENSRNOG00000022030	136.192	0.818529	0.286396	2.85803	0.00426277	0.0327631	689656	Aunip
1936	ENSRNOG00000004639	206.964	0.855178	0.299297	2.85729	0.00427276	0.032824	311245	Traf6
1937	ENSRNOG00000003213	725.314	0.629844	0.220502	2.85641	0.00428467	0.0328985	287773	Helz
1938	ENSRNOG00000013962	50.6089	-1.17686	0.412029	-2.85626	0.00428661	0.0328985	113970	Magi2
1939	ENSRNOG00000046850	15.2666	-1.57275	0.550668	-2.85607	0.00428925	0.0329029	81811	Thpo
1940	ENSRNOG00000011071	2467.73	0.560246	0.196285	2.85425	0.00431384	0.0330755	58813	Nt5e
1941	ENSRNOG00000006813	1722.42	-0.490686	0.171937	-2.85386	0.00431909	0.0330998	362409	Sumf1
1942	ENSRNOG00000004367	3598.09	0.613607	0.215063	2.85315	0.00432882	0.0331424	362871	Elk3
1943	ENSRNOG00000024241	1474.22	0.280782	0.0984079	2.85324	0.00432755	0.0331424	291689	Cdc23
1944	ENSRNOG00000003349	10.9618	-1.42383	0.499117	-2.8527	0.00433492	0.0331571	103693323	LOC103693323
1945	ENSRNOG00000036960	2579.38	0.388447	0.136161	2.85284	0.00433303	0.0331571	25560	Abcc9
1946	ENSRNOG00000000394	2775.85	-1.11651	0.391503	-2.85186	0.00434644	0.03319	56782	Srgn
1947	ENSRNOG00000009661	582.69	0.350852	0.123029	2.85178	0.00434758	0.03319	306164	Tgds
1948	ENSRNOG00000009907	39.5679	-1.45228	0.509227	-2.85192	0.00434559	0.03319	63849	Mmp8
1949	ENSRNOG00000057186	600.247	0.53687	0.188245	2.85198	0.00434475	0.03319	287109	Kctd5
1950	ENSRNOG00000008553	670.175	0.729979	0.25605	2.85092	0.00435928	0.0332634	362657	Mthfr
1951	ENSRNOG00000056209	121.292	1.07694	0.37795	2.84941	0.00438	0.0334054	305000	Exo1
1952	ENSRNOG00000010610	726.574	-1.34721	0.47301	-2.84817	0.0043972	0.0335044	79242	Hpgd
1953	ENSRNOG00000047734	637.984	0.852567	0.299421	2.84739	0.00440793	0.0335701	367145	Chst2
1954	ENSRNOG00000008989	414.728	0.889391	0.312381	2.84713	0.00441147	0.0335809	290277	Cryl1
1955	ENSRNOG00000031824	3665.46	-0.510633	0.179368	-2.84685	0.00441545	0.0335951	363024	Slc44a2
1956	ENSRNOG00000036673	130.531	-1.23708	0.434684	-2.84594	0.00442807	0.0336749	287884	Sectm1b
1957	ENSRNOG00000029399	2199.72	-0.986982	0.346925	-2.84494	0.00444199	0.0337646	78958	Bcam
1958	ENSRNOG00000016989	932.278	-0.722139	0.253943	-2.8437	0.00445924	0.0338796	311847	Dolk
1959	ENSRNOG00000026842	3047.46	0.711019	0.250218	2.8416	0.00448874	0.0340873	310378	Nnt
1960	ENSRNOG00000004150	47.6637	1.40432	0.494757	2.8384	0.00453398	0.0343816	317170	Slc9a7
1961	ENSRNOG00000005151	208.098	-0.965296	0.340081	-2.83843	0.00453357	0.0343816	298767	Dync2li1
1962	ENSRNOG00000020551	971.527	-0.458978	0.161692	-2.8386	0.00453125	0.0343816	266609	Bles03
1963	ENSRNOG00000011634	10.7726	-1.4796	0.521634	-2.83646	0.00456162	0.0345747	305960	Xkr6
1964	ENSRNOG00000010478	85.1919	-1.50275	0.529831	-2.83629	0.00456412	0.0345772	24795	Serpina3n
1965	ENSRNOG00000010478	85.1919	-1.50275	0.529831	-2.83629	0.00456412	0.0345772	299282	LOC299282
1966	ENSRNOG00000010478	85.1919	-1.50275	0.529831	-2.83629	0.00456412	0.0345772	500712	LOC500712
1967	ENSRNOG00000004093	1750.6	-0.21381	0.0754081	-2.83537	0.00457731	0.0346605	303351	Rhot1
1968	ENSRNOG00000013862	179.526	1.05847	0.373338	2.83515	0.00458039	0.0346673	311406	Dusp2
1969	ENSRNOG00000018346	1669.99	0.576422	0.203335	2.83484	0.00458485	0.0346845	24180	Agtr1a
1970	ENSRNOG00000001088	420.959	0.701263	0.247411	2.83441	0.00459106	0.034715	288414	Rfc3
1971	ENSRNOG00000011951	1208.2	0.877262	0.309635	2.83322	0.00460824	0.0348117	83722	Plk2
1972	ENSRNOG00000015293	4.28764	-1.58078	0.557941	-2.83324	0.00460787	0.0348117	365153	Dynlt2
1973	ENSRNOG00000053456	923.797	-0.601	0.212168	-2.83267	0.00461617	0.0348551	293863	Lage3
1974	ENSRNOG00000049442	76.284	-1.07404	0.379187	-2.83247	0.00461897	0.0348596	50718	Rps28-ps1
1975	ENSRNOG00000003925	42.3647	1.08773	0.384151	2.83152	0.00463267	0.0349464	289344	Hhat
1976	ENSRNOG00000021201	31628.9	-1.09235	0.385952	-2.83027	0.00465084	0.0350502	117514	Txnip
1977	ENSRNOG00000032703	904.092	0.808809	0.285887	2.82912	0.00466758	0.0351596	313874	Rasgrp3
1978	ENSRNOG00000010868	6.27496	-1.55903	0.551298	-2.82793	0.00468502	0.0352408	266976	Rims4
1979	ENSRNOG00000016636	594.22	1.13807	0.4024	2.8282	0.00468102	0.0352408	362261	Lpin3
1980	ENSRNOG00000048320	1267.44	-0.486395	0.171988	-2.82807	0.00468296	0.0352408	301123	Ndufa11
1981	ENSRNOG00000000582	84.382	-1.42688	0.504705	-2.82716	0.00469627	0.0352775	685325	Ddo
1982	ENSRNOG00000011541	6185.82	-0.720025	0.254683	-2.82714	0.00469655	0.0352775	170520	Cygb
1983	ENSRNOG00000036980	164.893	0.665014	0.235207	2.82736	0.00469333	0.0352775	310880	Zgrf1
1984	ENSRNOG00000004442	681.054	-0.903174	0.31952	-2.82666	0.00470366	0.0353105	362769	Dglucy
1985	ENSRNOG00000006170	32.7291	1.29327	0.457569	2.82639	0.00470758	0.0353105	313125	Bach2
1986	ENSRNOG00000007722	563.077	0.754725	0.267028	2.82639	0.00470763	0.0353105	100360533	Tlcd3a
1987	ENSRNOG00000000774	3050.55	-0.87379	0.309216	-2.82582	0.00471592	0.0353394	81657	Gabbr1
1988	ENSRNOG00000012415	1211.29	-0.702923	0.248831	-2.8249	0.00472957	0.035425	171087	Mpc1
1989	ENSRNOG00000022741	1726.39	0.441401	0.156271	2.82459	0.00473405	0.0354418	84472	Ilf3
1990	ENSRNOG00000024073	12.4211	-1.58173	0.560165	-2.82369	0.00474749	0.0355256	502372	Syce1
1991	ENSRNOG00000009820	4619.65	-0.579779	0.205437	-2.82217	0.00476995	0.0356769	140923	Bnip3l
1992	ENSRNOG00000010942	98.5125	1.13552	0.402449	2.82152	0.00477965	0.0357103	367146	Gk5
1993	ENSRNOG00000013961	3854.8	-0.547208	0.193948	-2.82142	0.00478116	0.0357103	290596	Ghitm
1994	ENSRNOG00000030981	51.2591	-1.54265	0.546724	-2.82163	0.00477798	0.0357103	24767	Scnn1b
1995	ENSRNOG00000015671	6.76368	-1.58852	0.563051	-2.82126	0.00478348	0.0357108	292124	Tectb
1996	ENSRNOG00000019995	280.651	0.58754	0.208293	2.82074	0.00479135	0.0357528	291677	Dnajc18
1997	ENSRNOG00000007713	2204.92	-0.894094	0.317058	-2.81997	0.00480278	0.0358212	314751	Tmcc3
1998	ENSRNOG00000010106	23.9632	1.41113	0.50045	2.81971	0.00480665	0.0358333	366333	Faxc
1999	ENSRNOG00000012693	1530.36	-0.355167	0.126047	-2.81773	0.00483638	0.036038	64198	Pmpcb
[truncated: 16,281 more rows]

## Sheet: Gene_D14_vs_Ctrl
	Gene	baseMean	log2FoldChange	StdErr	stat	pvalue	padj	ENTREZID	SYMBOL
1	ENSRNOG00000063592	11406.9	-3.16006	0.218884	-14.4372	3.02e-47	5.02e-43	NA	Lyve1
2	ENSRNOG00000043098	7784.39	-4.80473	0.428587	-11.2106	3.62e-29	3.01e-25	689415	Mt2A
3	ENSRNOG00000031927	327.207	5.31944	0.536242	9.91985	3.41e-23	1.89e-19	29245	Klk6
4	ENSRNOG00000028548	1168.48	4.23829	0.435946	9.72205	2.43e-22	8.08e-19	360579	Ccl9
5	ENSRNOG00000058842	100.885	4.80728	0.493952	9.73229	2.2e-22	8.08e-19	29211	Sptbn2
6	ENSRNOG00000033215	4740.7	2.31752	0.250323	9.25811	2.08e-20	5.77e-17	294270	RT1-Db1
7	ENSRNOG00000001414	15994.1	-3.70177	0.407482	-9.08449	1.04e-19	2.48e-16	24617	Serpine1
8	ENSRNOG00000022523	2960.18	-2.1915	0.244045	-8.97991	2.71e-19	5.63e-16	361810	Fkbp5
9	ENSRNOG00000018570	92.4748	4.84948	0.550106	8.81554	1.19e-18	2.2e-15	294806	C1qtnf3
10	ENSRNOG00000050869	1118.4	-2.38712	0.275563	-8.6627	4.61e-18	7.66e-15	25695	Cebpd
11	ENSRNOG00000004964	1530.66	-3.28276	0.384721	-8.53284	1.43e-17	2.16e-14	29496	Erbb3
12	ENSRNOG00000012950	607.676	3.27189	0.384485	8.5098	1.74e-17	2.31e-14	313928	Efr3b
13	ENSRNOG00000019110	316.064	4.12831	0.485357	8.50572	1.8e-17	2.31e-14	311639	Ocstamp
14	ENSRNOG00000008055	290.29	-2.09296	0.251568	-8.31965	8.82e-17	9.78e-14	362485	Ccne2
15	ENSRNOG00000013408	246.384	2.03518	0.244859	8.31165	9.44e-17	9.81e-14	316351	Npas2
16	ENSRNOG00000024594	232.626	2.12109	0.256113	8.28184	1.21e-16	1.14e-13	295161	Fhdc1
17	ENSRNOG00000018778	324.983	2.8626	0.3479	8.22824	1.9e-16	1.66e-13	363058	Cadm1
18	ENSRNOG00000019533	183.812	2.9662	0.36562	8.11279	4.95e-16	4.11e-13	498697	Klhl3
19	ENSRNOG00000008668	100.114	4.13481	0.512463	8.06849	7.12e-16	5.64e-13	289236	Vsig8
20	ENSRNOG00000049766	283.536	3.63234	0.45203	8.0356	9.31e-16	7.04e-13	81779	Sctr
21	ENSRNOG00000017849	656.003	0.956314	0.119555	7.99896	1.25e-15	9.07e-13	117026	Apbb3
22	ENSRNOG00000014997	4892.58	1.5948	0.199589	7.99044	1.34e-15	9.32e-13	25151	Igf2r
23	ENSRNOG00000030187	585.976	4.34121	0.543722	7.98423	1.41e-15	9.41e-13	117033	Mmp12
24	ENSRNOG00000000907	1415.15	-1.5348	0.192524	-7.97198	1.56e-15	9.99e-13	29624	Alox5ap
25	ENSRNOG00000053661	583.846	3.81961	0.482905	7.90966	2.58e-15	1.53e-12	502907	LOC502907
26	ENSRNOG00000034230	2219.37	4.38454	0.557992	7.8577	3.91e-15	2.24e-12	680665	Fcrl1
27	ENSRNOG00000002934	5341.06	3.06984	0.394259	7.78635	6.9e-15	3.82e-12	25650	Atp1b1
28	ENSRNOG00000018735	34443.6	2.16778	0.279512	7.75562	8.79e-15	4.72e-12	25599	Cd74
29	ENSRNOG00000032844	12074.4	2.06424	0.268002	7.70232	1.34e-14	6.94e-12	294269	RT1-Da
30	ENSRNOG00000006926	51.5017	4.22406	0.554618	7.61616	2.61e-14	1.32e-11	297932	Atp6v0d2
31	ENSRNOG00000000451	6357.25	2.11006	0.279837	7.54032	4.69e-14	2.24e-11	309621	RT1-Ba
32	ENSRNOG00000016980	459.354	2.84732	0.377634	7.5399	4.7e-14	2.24e-11	293504	Qprt
33	ENSRNOG00000009291	2215.8	3.88827	0.522689	7.43897	1.01e-13	4.69e-11	116687	Dnase1l3
34	ENSRNOG00000032708	5364.95	2.32299	0.313438	7.41132	1.25e-13	5.62e-11	309622	RT1-Bb
35	ENSRNOG00000006620	97.8738	2.8555	0.388509	7.34989	1.98e-13	8.68e-11	301086	Xcr1
36	ENSRNOG00000000017	545.008	-2.36284	0.3227	-7.32208	2.44e-13	1.04e-10	297738	Steap1
37	ENSRNOG00000019330	1040.68	-1.91861	0.26735	-7.17641	7.16e-13	2.9e-10	362248	Procr
38	ENSRNOG00000005720	133.763	2.40019	0.336579	7.13111	9.96e-13	3.85e-10	314711	Spic
39	ENSRNOG00000007597	239.86	3.0548	0.429259	7.11644	1.11e-12	4.19e-10	300030	Rhpn1
40	ENSRNOG00000019048	7887.02	-2.22255	0.315815	-7.03751	1.96e-12	7.23e-10	24787	Sod2
41	ENSRNOG00000013707	401.498	1.70335	0.242206	7.03264	2.03e-12	7.33e-10	305938	Spata13
42	ENSRNOG00000031420	1369.48	-1.11732	0.159308	-7.01359	2.32e-12	8.22e-10	64468	Hyal2
43	ENSRNOG00000020716	13090.7	2.2455	0.320615	7.00372	2.49e-12	8.64e-10	308444	Axl
44	ENSRNOG00000010253	20484.9	-3.03372	0.437173	-6.9394	3.94e-12	1.34e-09	312701	Cd163
45	ENSRNOG00000002258	108.097	3.19333	0.460625	6.93261	4.13e-12	1.37e-09	360916	Tmem150c
46	ENSRNOG00000008223	151.691	3.35138	0.48379	6.92735	4.29e-12	1.4e-09	25248	Cnr1
47	ENSRNOG00000017114	752.82	2.45269	0.354934	6.91026	4.84e-12	1.55e-09	84018	Synj2
48	ENSRNOG00000033787	333.116	2.4519	0.355626	6.8946	5.4e-12	1.7e-09	314626	Adamtsl5
49	ENSRNOG00000000579	7089.36	1.67992	0.243853	6.88903	5.62e-12	1.73e-09	25603	Marcks
50	ENSRNOG00000047706	2656.95	1.43014	0.20773	6.88462	5.79e-12	1.75e-09	103690108	LOC103690108
51	ENSRNOG00000011293	443.955	-1.00931	0.146811	-6.87485	6.21e-12	1.84e-09	290706	Hpf1
52	ENSRNOG00000001757	911.931	3.35585	0.488382	6.87136	6.36e-12	1.86e-09	288044	Tm4sf19
53	ENSRNOG00000014771	93.7037	3.44259	0.501992	6.85786	6.99e-12	2e-09	685170	Wfdc8
54	ENSRNOG00000050190	10458.8	-1.16478	0.16996	-6.8533	7.22e-12	2.03e-09	497010	Eng
55	ENSRNOG00000020991	2165.82	-2.28603	0.33465	-6.83109	8.43e-12	2.31e-09	361735	Ms4a6a
56	ENSRNOG00000027234	561.729	-1.66244	0.24339	-6.83037	8.47e-12	2.31e-09	306695	Zfp367
57	ENSRNOG00000038999	5471.07	1.01597	0.148792	6.82814	8.6e-12	2.31e-09	24973	RT1-A1
58	ENSRNOG00000038999	5471.07	1.01597	0.148792	6.82814	8.6e-12	2.31e-09	309627	RT1-A3
59	ENSRNOG00000038999	5471.07	1.01597	0.148792	6.82814	8.6e-12	2.31e-09	100188935	RT1-A
60	ENSRNOG00000060603	647.511	1.65995	0.244258	6.79589	1.08e-11	2.84e-09	308631	Nhsl1
61	ENSRNOG00000012280	4073.71	-3.2381	0.477398	-6.7828	1.18e-11	3.04e-09	689388	Ptx3
62	ENSRNOG00000036703	2291.66	2.96532	0.437259	6.78161	1.19e-11	3.04e-09	499271	Itgax
63	ENSRNOG00000015024	82.3901	3.21156	0.477005	6.73276	1.66e-11	4.2e-09	308022	Mcoln3
64	ENSRNOG00000012207	7510.7	1.26563	0.188575	6.71158	1.93e-11	4.75e-09	316313	Dst
65	ENSRNOG00000055721	613.612	2.90254	0.434481	6.68046	2.38e-11	5.74e-09	315911	Rnf128
66	ENSRNOG00000004704	43.8545	3.60224	0.539656	6.67506	2.47e-11	5.87e-09	299889	Dcstamp
67	ENSRNOG00000008759	1169.45	-2.97222	0.447102	-6.64775	2.98e-11	6.88e-09	298518	Csf3r
68	ENSRNOG00000058940	743.082	2.19542	0.33236	6.60555	3.96e-11	9.02e-09	498650	Rab11fip1
69	ENSRNOG00000009754	3556.77	-1.49631	0.227425	-6.57938	4.72e-11	1.06e-08	297508	Nampt
70	ENSRNOG00000012110	1108.54	2.81473	0.42824	6.5728	4.94e-11	1.1e-08	294027	Col17a1
71	ENSRNOG00000051440	1349.64	1.69396	0.258094	6.56334	5.26e-11	1.15e-08	304813	Ppp1r12b
72	ENSRNOG00000014350	2334.66	-2.04983	0.312604	-6.55727	5.48e-11	1.18e-08	83476	Ccn1
73	ENSRNOG00000055564	2254.28	-2.67592	0.408154	-6.55614	5.52e-11	1.18e-08	499839	RGD1564664
74	ENSRNOG00000012148	1827.01	1.6982	0.259925	6.53344	6.43e-11	1.34e-08	310192	Trio
75	ENSRNOG00000028077	259.546	3.10148	0.475212	6.52651	6.73e-11	1.38e-08	363782	Cfap44
76	ENSRNOG00000009862	377.535	-2.56324	0.392957	-6.52296	6.89e-11	1.4e-08	93667	Olfm1
77	ENSRNOG00000011557	422.15	-3.09956	0.476614	-6.50329	7.86e-11	1.55e-08	116547	S100a8
78	ENSRNOG00000025868	138.522	2.70261	0.415633	6.50239	7.91e-11	1.55e-08	100362676	Klhl33
79	ENSRNOG00000016117	5313.31	1.72855	0.266061	6.49682	8.2e-11	1.59e-08	309499	Myof
80	ENSRNOG00000037540	672.664	-0.870016	0.134784	-6.4549	1.08e-10	2.02e-08	287442	Tmem256
81	ENSRNOG00000050024	2616.73	-1.63103	0.252652	-6.45565	1.08e-10	2.02e-08	361734	Ms4a4a
82	ENSRNOG00000042603	309.036	1.85314	0.287869	6.43746	1.21e-10	2.25e-08	298186	Ttc39b
83	ENSRNOG00000020531	531.196	-1.34996	0.210171	-6.42318	1.33e-10	2.44e-08	84490	Fen1
84	ENSRNOG00000049695	20.8113	3.20875	0.500214	6.41474	1.41e-10	2.55e-08	287408	Myh1
85	ENSRNOG00000049695	20.8113	3.20875	0.500214	6.41474	1.41e-10	2.55e-08	360543	Myh4
86	ENSRNOG00000049695	20.8113	3.20875	0.500214	6.41474	1.41e-10	2.55e-08	691644	Myh2
87	ENSRNOG00000020279	198.731	1.03279	0.161214	6.40635	1.49e-10	2.67e-08	60568	Syt11
88	ENSRNOG00000042360	51.3466	3.12743	0.494542	6.32391	2.55e-10	4.51e-08	680862	Treml4
89	ENSRNOG00000009982	10119.3	-0.95778	0.151508	-6.32164	2.59e-10	4.53e-08	290029	Pnp
90	ENSRNOG00000014961	4379.74	-2.37383	0.377711	-6.28477	3.28e-10	5.63e-08	54320	Pdpn
91	ENSRNOG00000013072	318.847	1.37949	0.219578	6.28245	3.33e-10	5.66e-08	312213	Plxna4
92	ENSRNOG00000010775	793.173	1.49608	0.2382	6.28078	3.37e-10	5.66e-08	293019	Arrdc4
93	ENSRNOG00000009484	2759.81	2.14283	0.341692	6.27122	3.58e-10	5.96e-08	500199	Ptcd3
94	ENSRNOG00000001352	1552.06	1.4416	0.230417	6.25651	3.94e-10	6.48e-08	304503	Hectd4
95	ENSRNOG00000000239	4672.24	-2.8327	0.454136	-6.23757	4.44e-10	7.25e-08	287561	Ccl7
96	ENSRNOG00000021966	82.9806	1.93636	0.311117	6.22391	4.85e-10	7.83e-08	498576	Il17rd
97	ENSRNOG00000003494	124.194	3.03489	0.488792	6.20896	5.33e-10	8.53e-08	140592	Ppfia4
98	ENSRNOG00000015078	6559.28	-1.36171	0.220157	-6.18516	6.2e-10	9.83e-08	361673	Ifitm3
99	ENSRNOG00000047734	637.984	1.84733	0.298812	6.18223	6.32e-10	9.92e-08	367145	Chst2
100	ENSRNOG00000011475	143.722	1.8891	0.306481	6.16386	7.1e-10	1.07e-07	56029	Srcin1
101	ENSRNOG00000014361	260.971	-1.86413	0.302249	-6.16752	6.94e-10	1.07e-07	24323	Edn1
102	ENSRNOG00000017485	291.551	3.00001	0.486738	6.1635	7.12e-10	1.07e-07	313498	Cd72
103	ENSRNOG00000027859	135.693	2.70456	0.438803	6.16349	7.12e-10	1.07e-07	309724	Tmem26
104	ENSRNOG00000039971	1544.47	2.35077	0.382297	6.14906	7.79e-10	1.16e-07	498690	Ctla2a
105	ENSRNOG00000011589	1323.31	1.21004	0.19741	6.12958	8.81e-10	1.3e-07	24246	Camk2d
106	ENSRNOG00000008937	11117.1	-0.749263	0.122322	-6.12534	9.05e-10	1.32e-07	29276	Csrp1
107	ENSRNOG00000002385	5267.28	-2.68497	0.438604	-6.12163	9.26e-10	1.34e-07	289104	Prg4
108	ENSRNOG00000008217	28.5047	-2.97318	0.486848	-6.10701	1.02e-09	1.46e-07	54266	Madcam1
109	ENSRNOG00000013791	8228.78	-1.6402	0.268804	-6.10185	1.05e-09	1.49e-07	54410	Enpp3
110	ENSRNOG00000004882	104.929	3.36275	0.556865	6.03872	1.55e-09	2.17e-07	83685	Capn6
111	ENSRNOG00000047692	340.309	-1.5586	0.258073	-6.03938	1.55e-09	2.17e-07	294071	Hells
112	ENSRNOG00000047692	340.309	-1.5586	0.258073	-6.03938	1.55e-09	2.17e-07	100911660	LOC100911660
113	ENSRNOG00000004899	195.068	-1.40614	0.233048	-6.03369	1.6e-09	2.22e-07	83588	Kcns3
114	ENSRNOG00000019077	10041.4	2.4387	0.405295	6.01709	1.78e-09	2.42e-07	25055	Lipa
115	ENSRNOG00000042860	19.7953	3.16931	0.526604	6.0184	1.76e-09	2.42e-07	680415	Pappa2
116	ENSRNOG00000010947	6884.95	2.21671	0.369116	6.00545	1.91e-09	2.58e-07	81707	Mmp14
117	ENSRNOG00000001607	5429.57	-2.20933	0.369364	-5.98145	2.21e-09	2.94e-07	79252	Adamts1
118	ENSRNOG00000060241	340.691	2.87351	0.480836	5.97608	2.29e-09	3.02e-07	497796	LOC497796
119	ENSRNOG00000007646	627.795	0.994154	0.166681	5.9644	2.46e-09	3.22e-07	246212	Sipa1l1
120	ENSRNOG00000006076	1286.6	-2.08457	0.349612	-5.96253	2.48e-09	3.22e-07	312052	Steap2
121	ENSRNOG00000008045	902.61	2.62829	0.440974	5.96019	2.52e-09	3.22e-07	289235	Slamf9
122	ENSRNOG00000036692	386.066	2.96459	0.497391	5.96028	2.52e-09	3.22e-07	24953	Gcgr
123	ENSRNOG00000010208	6171.38	-2.21388	0.371839	-5.95387	2.62e-09	3.3e-07	116510	Timp1
124	ENSRNOG00000003895	248.334	2.52883	0.425299	5.94601	2.75e-09	3.44e-07	54289	Rgs1
125	ENSRNOG00000002969	2104.83	1.08554	0.182675	5.94247	2.81e-09	3.48e-07	54260	Itpkb
126	ENSRNOG00000002429	14.3783	3.31938	0.559479	5.93299	2.97e-09	3.66e-07	317221	Rtl3
127	ENSRNOG00000003737	11.7448	3.28305	0.5538	5.92822	3.06e-09	3.72e-07	364973	Best2
128	ENSRNOG00000039754	1393.24	2.0411	0.344266	5.92886	3.05e-09	3.72e-07	501854	Rab7b
129	ENSRNOG00000037838	284.942	2.65727	0.449084	5.9171	3.28e-09	3.95e-07	302377	RGD1560455
130	ENSRNOG00000004242	127.638	-1.56955	0.265974	-5.90112	3.61e-09	4.32e-07	299112	Pole2
131	ENSRNOG00000005348	181.805	3.19969	0.543621	5.88588	3.96e-09	4.7e-07	311252	Pamr1
132	ENSRNOG00000050395	3217.4	-1.62923	0.278718	-5.84545	5.05e-09	5.96e-07	293749	Ms4a6bl
133	ENSRNOG00000050395	3217.4	-1.62923	0.278718	-5.84545	5.05e-09	5.96e-07	100912573	Ms4a6e
134	ENSRNOG00000022101	549.521	-2.4967	0.427506	-5.84015	5.22e-09	6.11e-07	29563	Crabp2
135	ENSRNOG00000022101	549.521	-2.4967	0.427506	-5.84015	5.22e-09	6.11e-07	100911902	LOC100911902
136	ENSRNOG00000055078	4697.2	-1.49591	0.256289	-5.83681	5.32e-09	6.19e-07	24307	Cyp4b1
137	ENSRNOG00000011718	506.26	-1.84045	0.316036	-5.82356	5.76e-09	6.65e-07	408246	C1rl
138	ENSRNOG00000021018	60.8174	2.65442	0.456288	5.81742	5.98e-09	6.86e-07	309178	Batf2
139	ENSRNOG00000001989	3770.65	2.3789	0.409123	5.81462	6.08e-09	6.88e-07	79559	Alcam
140	ENSRNOG00000010897	2267.24	-1.65091	0.28391	-5.81491	6.07e-09	6.88e-07	360161	Nek6
141	ENSRNOG00000002579	1181.99	-1.48804	0.257104	-5.78769	7.14e-09	8.02e-07	286894	Parm1
142	ENSRNOG00000008816	44762.8	2.42784	0.419654	5.78533	7.24e-09	8.08e-07	113955	Gpnmb
143	ENSRNOG00000008936	835.588	-1.75651	0.304627	-5.76611	8.11e-09	8.94e-07	313022	Map3k6
144	ENSRNOG00000010170	5273.68	-1.12179	0.194516	-5.76706	8.07e-09	8.94e-07	296554	Tubb4b
145	ENSRNOG00000017816	18.6126	3.14826	0.546385	5.76198	8.31e-09	9.1e-07	307401	Pde6a
146	ENSRNOG00000037302	429.512	-2.01986	0.350677	-5.75987	8.42e-09	9.15e-07	499870	Rad51
147	ENSRNOG00000016047	6232.6	0.821249	0.142832	5.74976	8.94e-09	9.59e-07	362587	Macf1
148	ENSRNOG00000009556	83.4263	2.31087	0.402228	5.74517	9.18e-09	9.79e-07	192648	Prokr1
149	ENSRNOG00000010265	1401.14	-1.26281	0.220278	-5.73283	9.88e-09	1.04e-06	24165	Ada
150	ENSRNOG00000011300	333.768	2.14803	0.374932	5.72911	1.01e-08	1.06e-06	307582	Lama3
151	ENSRNOG00000011932	770.999	-1.18367	0.207553	-5.70298	1.18e-08	1.22e-06	100361269	Snrpa1
152	ENSRNOG00000018338	2118.27	-1.64138	0.288006	-5.6991	1.2e-08	1.24e-06	298683	Vwa1
153	ENSRNOG00000005602	1129.63	-1.01231	0.177869	-5.69134	1.26e-08	1.29e-06	64300	Mthfd1
154	ENSRNOG00000009243	3670.02	0.982373	0.172615	5.69113	1.26e-08	1.29e-06	315594	Oaf
155	ENSRNOG00000018992	1316.32	1.37148	0.241026	5.69016	1.27e-08	1.29e-06	25418	Dpysl3
156	ENSRNOG00000027030	1196.06	-2.19815	0.387316	-5.67533	1.38e-08	1.4e-06	25026	Adm
157	ENSRNOG00000001960	96.1796	2.81403	0.496225	5.67088	1.42e-08	1.42e-06	60393	Sult1d1
158	ENSRNOG00000014241	13084.6	-1.10612	0.195804	-5.64914	1.61e-08	1.6e-06	94204	Ece1
159	ENSRNOG00000015591	6696.51	-0.965961	0.171252	-5.64057	1.69e-08	1.67e-06	291394	Cndp2
160	ENSRNOG00000021560	618.245	2.14161	0.380428	5.62946	1.81e-08	1.77e-06	296409	Cass4
161	ENSRNOG00000023760	1209.79	2.12204	0.377348	5.62356	1.87e-08	1.82e-06	316455	Plekhm3
162	ENSRNOG00000011483	799.297	-2.64787	0.471295	-5.61827	1.93e-08	1.84e-06	94195	S100a9
163	ENSRNOG00000015599	1003.85	-1.57847	0.280946	-5.61842	1.93e-08	1.84e-06	362211	Mall
164	ENSRNOG00000028259	471.544	-2.58139	0.459437	-5.61858	1.93e-08	1.84e-06	498128	Mcemp1
165	ENSRNOG00000026128	1547.11	-1.46539	0.260961	-5.61537	1.96e-08	1.86e-06	362988	Cpne8
166	ENSRNOG00000013526	3960.54	2.3708	0.422326	5.61367	1.98e-08	1.87e-06	362423	Rassf4
167	ENSRNOG00000022884	1048.16	2.55064	0.454415	5.61301	1.99e-08	1.87e-06	501872	Cd84
168	ENSRNOG00000014448	602.294	1.2027	0.214704	5.60169	2.12e-08	1.98e-06	29657	Arntl
169	ENSRNOG00000038835	217.209	2.26157	0.407619	5.54825	2.89e-08	2.64e-06	56822	Cd86
170	ENSRNOG00000007830	1364.28	-2.16847	0.391185	-5.54335	2.97e-08	2.7e-06	444983	Apold1
171	ENSRNOG00000021272	96.9855	-1.44995	0.262174	-5.53047	3.19e-08	2.89e-06	296178	Mcm8
172	ENSRNOG00000049505	322.193	-1.02999	0.186352	-5.5271	3.26e-08	2.93e-06	683983	Nup43
173	ENSRNOG00000012956	12157.2	-1.56231	0.282724	-5.52592	3.28e-08	2.93e-06	56083	Tgm2
174	ENSRNOG00000017832	4740.92	-1.22762	0.222733	-5.51161	3.56e-08	3.16e-06	291464	Snx2
175	ENSRNOG00000001270	1254.57	1.81183	0.33018	5.48739	4.08e-08	3.59e-06	304485	Hvcn1
176	ENSRNOG00000003635	394.428	1.39677	0.254523	5.48781	4.07e-08	3.59e-06	289338	Disp1
177	ENSRNOG00000019943	1913.5	-1.07853	0.196884	-5.47801	4.3e-08	3.77e-06	307811	Slc7a6
178	ENSRNOG00000009681	3361.24	-0.869536	0.15888	-5.4729	4.43e-08	3.86e-06	83764	Flot2
179	ENSRNOG00000013973	498.609	-2.48505	0.454512	-5.4675	4.56e-08	3.95e-06	170496	Lcn2
180	ENSRNOG00000001349	1250.69	-1.09294	0.200022	-5.4641	4.65e-08	4.01e-06	288532	Mcm7
181	ENSRNOG00000021614	3456.37	0.548213	0.100375	5.46166	4.72e-08	4.04e-06	311968	Kmt2e
182	ENSRNOG00000018092	1571.73	2.25467	0.413072	5.45829	4.81e-08	4.1e-06	361226	Cd83
183	ENSRNOG00000025142	127.724	1.49957	0.275906	5.43508	5.48e-08	4.62e-06	308790	Mex3b
184	ENSRNOG00000059500	162.564	1.9677	0.362111	5.43396	5.51e-08	4.63e-06	246060	Cdkn1c
185	ENSRNOG00000058288	828.198	-1.3061	0.240768	-5.42471	5.8e-08	4.85e-06	406195	Tcf19
186	ENSRNOG00000013578	2273.52	2.45356	0.45277	5.41901	5.99e-08	4.98e-06	301227	Trem2
187	ENSRNOG00000010650	380.334	2.38685	0.440633	5.41686	6.07e-08	4.99e-06	314262	Plekhh1
188	ENSRNOG00000005277	689.201	2.58453	0.477283	5.4151	6.13e-08	5.02e-06	64576	Ptprv
189	ENSRNOG00000015285	338.44	1.88187	0.34759	5.41405	6.16e-08	5.02e-06	83469	Lrp4
190	ENSRNOG00000013445	517.786	-0.947843	0.175525	-5.40005	6.66e-08	5.41e-06	300259	Aaas
191	ENSRNOG00000030431	1096.18	1.945	0.360937	5.38874	7.1e-08	5.73e-06	24981	RT1-Db2
192	ENSRNOG00000007329	1858.37	1.01332	0.188233	5.38331	7.31e-08	5.88e-06	257646	Frmd6
193	ENSRNOG00000004578	1137.96	2.75522	0.512114	5.38009	7.44e-08	5.92e-06	282836	Cthrc1
194	ENSRNOG00000016695	10076.8	2.00703	0.372994	5.38088	7.41e-08	5.92e-06	81686	Mmp2
195	ENSRNOG00000007970	656.613	2.27565	0.423906	5.3683	7.95e-08	6.3e-06	362873	Plxnc1
196	ENSRNOG00000003069	2142.49	-1.56791	0.293083	-5.34972	8.81e-08	6.91e-06	25668	Cd38
197	ENSRNOG00000045992	2763.44	1.82485	0.341218	5.34805	8.89e-08	6.94e-06	684440	Tlr8
198	ENSRNOG00000019534	14619.2	-1.06314	0.199092	-5.33995	9.3e-08	7.23e-06	81637	Ap2a2
199	ENSRNOG00000018285	375.73	2.76745	0.521439	5.30734	1.11e-07	8.61e-06	25468	Kcna2
200	ENSRNOG00000031024	156.543	2.27645	0.429801	5.29652	1.18e-07	9.05e-06	100360722	Sirpd
201	ENSRNOG00000013917	2550.42	2.22106	0.419948	5.28889	1.23e-07	9.39e-06	310448	Igsf10
202	ENSRNOG00000013862	179.526	1.96651	0.372043	5.28571	1.25e-07	9.51e-06	311406	Dusp2
203	ENSRNOG00000011431	753.869	0.847258	0.16043	5.28116	1.28e-07	9.71e-06	306508	Mfhas1
204	ENSRNOG00000061070	529.258	2.12717	0.403156	5.27629	1.32e-07	9.92e-06	291100	Irf4
205	ENSRNOG00000034190	1026.76	2.23216	0.423358	5.27251	1.35e-07	1.01e-05	299351	Ighe
206	ENSRNOG00000052840	581.957	2.71434	0.515246	5.26805	1.38e-07	1.03e-05	303599	Tanc2
207	ENSRNOG00000006582	386.435	0.80719	0.153777	5.24909	1.53e-07	1.13e-05	259271	Aptx
208	ENSRNOG00000027808	387.333	2.23271	0.425347	5.24915	1.53e-07	1.13e-05	691533	Lilra5
209	ENSRNOG00000011053	237.498	1.4957	0.285431	5.24015	1.6e-07	1.18e-05	310848	Cyp2u1
210	ENSRNOG00000024382	437.76	2.05093	0.391399	5.24001	1.61e-07	1.18e-05	304966	Fcgr3a
211	ENSRNOG00000020694	251.063	2.35293	0.449408	5.23562	1.64e-07	1.2e-05	313785	Icam5
212	ENSRNOG00000006646	658.886	1.14992	0.220107	5.22439	1.75e-07	1.27e-05	362374	Vopp1
213	ENSRNOG00000016727	12256.4	-0.464631	0.0892651	-5.20506	1.94e-07	1.4e-05	78959	Akr1a1
214	ENSRNOG00000018485	298.682	1.91345	0.368177	5.1971	2.02e-07	1.45e-05	311730	Gpr155
215	ENSRNOG00000022598	790.075	1.56412	0.300984	5.19668	2.03e-07	1.45e-05	316219	Trerf1
216	ENSRNOG00000000571	70463.2	1.32278	0.255043	5.18651	2.14e-07	1.53e-05	25524	Psap
217	ENSRNOG00000003496	1617.9	1.75502	0.338552	5.1839	2.17e-07	1.54e-05	304645	Tbc1d9
218	ENSRNOG00000012616	5267.41	1.34026	0.259758	5.15964	2.47e-07	1.75e-05	29411	Ppt1
219	ENSRNOG00000017704	1876.55	-1.26402	0.245023	-5.1588	2.49e-07	1.75e-05	315996	Sema3f
220	ENSRNOG00000021318	12439.9	-1.32133	0.256238	-5.15665	2.51e-07	1.76e-05	29452	Epas1
221	ENSRNOG00000054563	654.059	-0.554179	0.107477	-5.15627	2.52e-07	1.76e-05	502642	Selenoh
222	ENSRNOG00000004380	7.11496	2.88129	0.559974	5.14539	2.67e-07	1.85e-05	64546	Il12b
223	ENSRNOG00000042230	1387.8	2.25213	0.438107	5.14058	2.74e-07	1.88e-05	316207	RGD1307182
224	ENSRNOG00000010050	1016.84	1.33102	0.260239	5.11461	3.14e-07	2.14e-05	691920	Stard9
225	ENSRNOG00000008850	585.701	1.02394	0.200261	5.113	3.17e-07	2.15e-05	305837	Ttc5
226	ENSRNOG00000054515	636.644	1.86919	0.366827	5.09556	3.48e-07	2.34e-05	500824	Fgd6
227	ENSRNOG00000027096	130.8	1.9942	0.392129	5.08557	3.67e-07	2.46e-05	293676	Ctsw
228	ENSRNOG00000025184	398.081	2.86388	0.563391	5.08328	3.71e-07	2.48e-05	315866	Prss35
229	ENSRNOG00000002693	1229.86	-1.10905	0.218262	-5.08131	3.75e-07	2.49e-05	191575	Nme1
230	ENSRNOG00000011647	8885.7	-1.13763	0.224015	-5.07836	3.81e-07	2.51e-05	85247	S100a6
231	ENSRNOG00000020332	420.791	1.58883	0.31284	5.07873	3.8e-07	2.51e-05	24838	Tnnt3
232	ENSRNOG00000006132	24.0375	2.30015	0.453613	5.07072	3.96e-07	2.6e-05	500061	Fam71f1
233	ENSRNOG00000004229	37.0474	2.71817	0.537438	5.05764	4.24e-07	2.76e-05	29191	Tac3
234	ENSRNOG00000014776	1875.12	1.92117	0.38019	5.05319	4.34e-07	2.81e-05	84420	Adcy7
235	ENSRNOG00000007351	583.854	1.64293	0.326351	5.03425	4.8e-07	3.09e-05	25455	Ggh
236	ENSRNOG00000015796	548.742	-0.796432	0.158501	-5.02478	5.04e-07	3.22e-05	81709	Msh2
237	ENSRNOG00000030238	70.2351	2.06722	0.411573	5.02273	5.09e-07	3.25e-05	260327	Fndc5
238	ENSRNOG00000001774	1585.34	0.545746	0.108794	5.01632	5.27e-07	3.34e-05	303883	Lrch3
239	ENSRNOG00000040287	3421.82	-2.43819	0.487016	-5.00638	5.55e-07	3.51e-05	25426	Cyp1b1
240	ENSRNOG00000013309	2459.56	1.79803	0.359298	5.00428	5.61e-07	3.53e-05	294048	Pik3ap1
241	ENSRNOG00000003143	6.04248	2.79587	0.55888	5.00263	5.66e-07	3.55e-05	303395	RGD1310166
242	ENSRNOG00000015774	161.216	1.64719	0.329482	4.99932	5.75e-07	3.6e-05	501162	Mreg
243	ENSRNOG00000004249	1621.66	-1.63041	0.32624	-4.99758	5.81e-07	3.62e-05	317468	Tlr7
244	ENSRNOG00000018659	5038.77	-1.13019	0.226422	-4.99151	5.99e-07	3.7e-05	78965	Csf1
245	ENSRNOG00000031930	2495.73	1.93937	0.388506	4.99187	5.98e-07	3.7e-05	366988	Bin2
246	ENSRNOG00000006738	137.052	1.65606	0.332825	4.97578	6.5e-07	4e-05	171043	Fbxo32
247	ENSRNOG00000003480	214.153	2.19039	0.440436	4.97324	6.58e-07	4.04e-05	304987	Aim2
248	ENSRNOG00000033059	407.583	2.42455	0.487714	4.97126	6.65e-07	4.07e-05	100361647	Galnt6
249	ENSRNOG00000033234	74.7892	1.36916	0.275711	4.96593	6.84e-07	4.17e-05	316019	Ccrl2
250	ENSRNOG00000038784	513.512	2.26293	0.456545	4.95664	7.17e-07	4.35e-05	307380	Piezo2
251	ENSRNOG00000011654	526.923	-1.45433	0.29378	-4.95041	7.41e-07	4.46e-05	310344	Plk4
252	ENSRNOG00000043095	1725.91	1.12488	0.227421	4.94625	7.57e-07	4.54e-05	295297	Etv3
253	ENSRNOG00000020263	2102.61	2.37374	0.480244	4.94278	7.7e-07	4.61e-05	24213	Atp1a3
254	ENSRNOG00000018683	2053.99	0.729389	0.147814	4.9345	8.04e-07	4.77e-05	309081	Dock1
255	ENSRNOG00000019086	30.3739	2.77004	0.563099	4.91927	8.69e-07	5.14e-05	116556	Gucy2f
256	ENSRNOG00000042137	623.661	1.34817	0.2742	4.91673	8.8e-07	5.19e-05	498840	Sting1
257	ENSRNOG00000009907	39.5679	-2.54966	0.518935	-4.91326	8.96e-07	5.25e-05	63849	Mmp8
258	ENSRNOG00000004278	95.3314	1.63149	0.332534	4.90622	9.28e-07	5.42e-05	287638	Dlx3
259	ENSRNOG00000030149	210.191	2.00475	0.409003	4.90156	9.51e-07	5.53e-05	170641	Adgrl3
260	ENSRNOG00000019798	1982.81	-0.662621	0.135206	-4.90082	9.54e-07	5.53e-05	287155	Stub1
261	ENSRNOG00000045677	13.2544	2.62317	0.535814	4.89568	9.8e-07	5.66e-05	171390	Nlrp6
262	ENSRNOG00000045677	13.2544	2.62317	0.535814	4.89568	9.8e-07	5.66e-05	103690037	LOC103690037
263	ENSRNOG00000007102	703.179	1.39375	0.285088	4.88883	1.01e-06	5.84e-05	296259	Acss1
264	ENSRNOG00000002794	1505.25	-2.00202	0.411247	-4.86816	1.13e-06	6.44e-05	25651	Selp
265	ENSRNOG00000018521	67.0617	2.39701	0.49261	4.86594	1.14e-06	6.49e-05	65276	Nmur1
266	ENSRNOG00000053468	40941.2	-0.789227	0.162246	-4.86438	1.15e-06	6.52e-05	500929	Tuba1b
267	ENSRNOG00000002105	318.492	-1.00674	0.207325	-4.85584	1.2e-06	6.76e-05	360908	Cdc7
268	ENSRNOG00000013694	1877.72	-0.885418	0.182342	-4.85582	1.2e-06	6.76e-05	311836	Ntng2
269	ENSRNOG00000049918	3402.47	-1.35323	0.278717	-4.85522	1.2e-06	6.76e-05	367455	Lrg1
270	ENSRNOG00000006519	101.814	-1.28004	0.263998	-4.84867	1.24e-06	6.96e-05	691750	Tmem107
271	ENSRNOG00000015117	118.809	2.4336	0.502031	4.84751	1.25e-06	6.98e-05	691307	Lrrc39
272	ENSRNOG00000018741	868.565	0.626825	0.129343	4.84621	1.26e-06	7e-05	685082	Zfp318
273	ENSRNOG00000012216	9085.22	-1.65754	0.342115	-4.84498	1.27e-06	7.02e-05	116487	Tgfbi
274	ENSRNOG00000007221	768.092	-0.649763	0.13419	-4.84212	1.28e-06	7.1e-05	497778	Dut
275	ENSRNOG00000049920	2486.32	-0.552665	0.114155	-4.84136	1.29e-06	7.1e-05	29669	Psma2
276	ENSRNOG00000016143	14833.3	1.62477	0.336101	4.83418	1.34e-06	7.34e-05	362436	Gpr162
277	ENSRNOG00000016752	5107.1	-1.72459	0.356965	-4.83127	1.36e-06	7.37e-05	171547	Crispld2
278	ENSRNOG00000039740	137.4	-1.15551	0.239147	-4.83179	1.35e-06	7.37e-05	294712	Cenpk
279	ENSRNOG00000045560	881.102	0.935517	0.193618	4.83176	1.35e-06	7.37e-05	499229	Gvin1
280	ENSRNOG00000017558	4168.56	-0.944499	0.195638	-4.82778	1.38e-06	7.48e-05	498736	Tubb2a
281	ENSRNOG00000019741	1717.62	-1.04683	0.217105	-4.82177	1.42e-06	7.68e-05	290651	Isyna1
282	ENSRNOG00000002403	1708.47	0.975938	0.202705	4.81456	1.48e-06	7.92e-05	63912	Niban1
283	ENSRNOG00000004195	193.699	-1.48497	0.30868	-4.81072	1.5e-06	8.04e-05	305073	Dtl
284	ENSRNOG00000061895	1175.64	2.09637	0.43603	4.80786	1.53e-06	8.13e-05	494206	Ly49si1
285	ENSRNOG00000061895	1175.64	2.09637	0.43603	4.80786	1.53e-06	8.13e-05	690045	Klra17
286	ENSRNOG00000061895	1175.64	2.09637	0.43603	4.80786	1.53e-06	8.13e-05	103690111	LOC103690111
287	ENSRNOG00000016704	4265.48	1.20416	0.250494	4.80714	1.53e-06	8.14e-05	246302	Pcyox1
288	ENSRNOG00000006709	11.3948	2.68032	0.557808	4.80509	1.55e-06	8.19e-05	252922	Pzp
289	ENSRNOG00000013718	1892.84	0.87932	0.183251	4.79844	1.6e-06	8.44e-05	308669	Herc2
290	ENSRNOG00000012852	1228.2	0.558785	0.116664	4.78971	1.67e-06	8.79e-05	117028	Bin1
291	ENSRNOG00000008030	390.553	1.56668	0.3272	4.78816	1.68e-06	8.83e-05	314612	Shc2
292	ENSRNOG00000062297	230.365	2.19591	0.458852	4.78565	1.7e-06	8.91e-05	297666	Klra5
293	ENSRNOG00000017496	2511.17	-1.3055	0.273044	-4.78128	1.74e-06	9.05e-05	25275	Cnp
294	ENSRNOG00000003745	950.891	2.07129	0.434188	4.77049	1.84e-06	9.52e-05	25389	Atf3
295	ENSRNOG00000015441	9168.31	-1.88629	0.395463	-4.76982	1.84e-06	9.52e-05	25084	Il4r
296	ENSRNOG00000015133	994.455	1.73065	0.36301	4.7675	1.87e-06	9.61e-05	315606	Kmt2a
297	ENSRNOG00000032902	7871.96	-0.615132	0.129286	-4.75792	1.96e-06	0.000100102	29206	Ybx1-ps3
298	ENSRNOG00000050197	10516.3	-0.71995	0.151419	-4.75468	1.99e-06	0.000101412	286906	Pdia6
299	ENSRNOG00000009303	770.104	-0.956826	0.20134	-4.7523	2.01e-06	0.000102299	691493	Zwilch
300	ENSRNOG00000021424	389.833	2.25075	0.473771	4.75072	2.03e-06	0.000102789	287818	Cd300lf
301	ENSRNOG00000004841	20.5811	1.84254	0.38794	4.74955	2.04e-06	0.000103069	64553	Akap6
302	ENSRNOG00000016813	333.994	0.91284	0.192322	4.74641	2.07e-06	0.000104362	312510	Tia1
303	ENSRNOG00000012428	3559.83	-1.19914	0.252783	-4.74373	2.1e-06	0.000105434	54267	Maf
304	ENSRNOG00000018358	715.01	-1.16347	0.245373	-4.74162	2.12e-06	0.000105655	290558	Nt5dc2
305	ENSRNOG00000022432	40.6765	-2.49167	0.525505	-4.74148	2.12e-06	0.000105655	306349	Tmem59l
306	ENSRNOG00000012109	1547.52	-0.789002	0.166508	-4.73851	2.15e-06	0.000106894	310190	Otulinl
307	ENSRNOG00000020455	133.841	2.33185	0.492696	4.73283	2.21e-06	0.00010928	171096	Cst6
308	ENSRNOG00000046941	97.2268	2.15321	0.454938	4.73296	2.21e-06	0.00010928	100909964	LOC100909964
309	ENSRNOG00000021024	2499.6	0.612128	0.129495	4.72705	2.28e-06	0.000112104	81747	Pi4kb
310	ENSRNOG00000008747	609.654	0.813606	0.172354	4.72055	2.35e-06	0.000114393	246237	Plekha5
311	ENSRNOG00000011329	25483.2	-1.04431	0.221188	-4.72136	2.34e-06	0.000114393	25630	Pkm
312	ENSRNOG00000011329	25483.2	-1.04431	0.221188	-4.72136	2.34e-06	0.000114393	100364062	LOC100364062
313	ENSRNOG00000012095	1375.66	1.9003	0.402542	4.72074	2.35e-06	0.000114393	114906	Pkia
314	ENSRNOG00000016103	254.855	1.77121	0.375405	4.71813	2.38e-06	0.000115179	308068	Nkd2
315	ENSRNOG00000016316	1471.7	-1.14619	0.242941	-4.71797	2.38e-06	0.000115179	312538	Mcm2
316	ENSRNOG00000018568	6803.14	-0.526625	0.11168	-4.7155	2.41e-06	0.000116249	287709	Rab5c
317	ENSRNOG00000053288	362.971	1.53285	0.325486	4.70942	2.48e-06	0.000119424	361833	Ank3
318	ENSRNOG00000016218	1688.73	0.599141	0.127259	4.70806	2.5e-06	0.000119561	171063	Gtf3c1
319	ENSRNOG00000026235	2204.8	1.93545	0.411097	4.70801	2.5e-06	0.000119561	25060	Hk3
320	ENSRNOG00000018748	139.155	-1.40238	0.298294	-4.70133	2.58e-06	0.000123187	287450	Slc16a11
321	ENSRNOG00000016794	1930.22	-1.06023	0.225979	-4.69171	2.71e-06	0.000128385	296621	Phyhd1
322	ENSRNOG00000023786	11465.6	-0.516512	0.110127	-4.69013	2.73e-06	0.000129013	500538	Ybx1
323	ENSRNOG00000027787	285.418	-1.55395	0.332082	-4.67943	2.88e-06	0.000134784	360621	Cdc6
324	ENSRNOG00000053272	1039.88	-1.7946	0.383794	-4.67595	2.93e-06	0.000136706	89824	Chi3l1
325	ENSRNOG00000001302	429.369	-1.37626	0.294449	-4.67402	2.95e-06	0.00013761	25369	Adora2a
326	ENSRNOG00000005907	385.118	-0.988874	0.211734	-4.67036	3.01e-06	0.000139562	362412	Rad18
327	ENSRNOG00000019413	291.514	1.10335	0.236417	4.66697	3.06e-06	0.000140836	308865	Atg16l2
328	ENSRNOG00000016685	25.4646	-2.61458	0.561167	-4.65919	3.17e-06	0.000145459	25726	Mc5r
329	ENSRNOG00000005290	11831.6	-0.508216	0.109222	-4.65306	3.27e-06	0.000149441	29753	Ywhae
330	ENSRNOG00000008754	417.372	1.8946	0.407445	4.64994	3.32e-06	0.000150663	314323	Flvcr2
331	ENSRNOG00000014368	5312.7	0.884535	0.190258	4.64913	3.33e-06	0.000150663	298573	Eif4g3
332	ENSRNOG00000031312	5999.47	-0.953218	0.205031	-4.64915	3.33e-06	0.000150663	25625	Tnfrsf1a
333	ENSRNOG00000047545	296.735	-1.68068	0.361375	-4.65081	3.31e-06	0.000150663	25083	Adra2a
334	ENSRNOG00000049361	7777.84	1.18146	0.254251	4.64684	3.37e-06	0.000151934	85246	Gas7
335	ENSRNOG00000043436	1664.91	-0.516169	0.11146	-4.63099	3.64e-06	0.00016316	365567	Micu1
336	ENSRNOG00000059903	838.315	1.25078	0.270077	4.63119	3.64e-06	0.00016316	681309	Thbs3
337	ENSRNOG00000019447	30.0626	-2.32299	0.501855	-4.6288	3.68e-06	0.000164006	60417	Ecel1
338	ENSRNOG00000030712	3783.71	0.811927	0.17576	4.61953	3.85e-06	0.000171048	24974	RT1-A2
339	ENSRNOG00000056553	229.562	-2.03606	0.441014	-4.61676	3.9e-06	0.000172884	314264	Rdh12
340	ENSRNOG00000008345	777.699	0.792757	0.171793	4.61462	3.94e-06	0.000173752	295586	Clcn6
341	ENSRNOG00000046683	3134.46	2.31138	0.500864	4.61479	3.93e-06	0.000173752	308350	Lilrb3
342	ENSRNOG00000030253	42.1676	2.02937	0.439832	4.61396	3.95e-06	0.000173843	691123	Tafa3
343	ENSRNOG00000009832	4114.53	-1.85799	0.402845	-4.61218	3.98e-06	0.000174684	306009	Slc39a14
344	ENSRNOG00000033835	1928.17	0.87889	0.190572	4.61186	3.99e-06	0.000174684	140694	Dnm1
345	ENSRNOG00000055915	1045.28	0.726668	0.15779	4.60529	4.12e-06	0.00017982	313594	Ago1
346	ENSRNOG00000014874	64.1447	2.13599	0.464138	4.60207	4.18e-06	0.000182139	305454	Zfyve28
347	ENSRNOG00000021264	2213.77	-0.863969	0.187791	-4.60069	4.21e-06	0.000182875	25737	Pcna
348	ENSRNOG00000022710	260.663	1.69211	0.368122	4.59659	4.29e-06	0.000186019	499847	Prrg4
349	ENSRNOG00000020777	156.88	0.895462	0.194915	4.59412	4.35e-06	0.000187748	246264	Zfp382
350	ENSRNOG00000049768	560.12	0.848607	0.184897	4.58961	4.44e-06	0.000191081	302950	Adcy9
351	ENSRNOG00000055672	25.654	2.57255	0.560545	4.58937	4.45e-06	0.000191081	29326	Gpx2
352	ENSRNOG00000009005	550.771	-1.86009	0.405458	-4.58762	4.48e-06	0.000192194	24546	Slco2a1
353	ENSRNOG00000012989	84.2897	2.05045	0.447453	4.58248	4.59e-06	0.000195511	313057	Serinc2
354	ENSRNOG00000016443	1843.81	1.14241	0.249332	4.5819	4.61e-06	0.000195511	313825	Vps13d
355	ENSRNOG00000019698	1509.52	-0.741686	0.161869	-4.58203	4.6e-06	0.000195511	364534	Ssbp4
356	ENSRNOG00000016346	2438.7	1.44207	0.3148	4.58092	4.63e-06	0.000195933	170538	Prkcd
[truncated: 17,924 more rows]

## Sheet: Pseudocount
Supplementary Table 2. RNA-seq data of all annotated genes including log2FC, padj and pseudocount
[truncated: 18,281 more rows]
